# Supplementary material for: Immune resilience despite inflammatory stress promotes longevity and favorable health outcomes including resistance to infection
Source: Nat Commun. 2023 Jun 13;14:3286. doi: 10.1038/s41467-023-38238-6 (PMC10264401; doi:10.1038/s41467-023-38238-6)
Supplement: Supplementary file 4 — Supplementary Data 1 [file 41467_2023_38238_MOESM4_ESM.xlsx]

## Sheet: Supplementary Data 1a
Supplementary Data 1a. Summary of cohorts/datasets evaluated.
Group	Cohort	Humans			Non-human Primates	Mice	Total, n
		HIV(─)	HIV(+)	Total
Cohorts used	SardiNIA cohort	3896		6532			3896
	UCSD HIV‒ cohort	759					759
	Children with schistosomiasis from Kenya	169					169
	HIV‒ UTHSCSA controls	3					3
	COVID-19 cohort	541					541
	Female sex workers (FSWs)	1050					1050
	Renal transplant recipients (RTR)	114					114
	US Military NHS early HIV infection cohort (EIC)		4883	5578			4883
	Primary HIV infection cohort from UCSD (PIC)		685				685
	Spontaneous viremic controllers (SVC)		10				10
	Non-human primates				247		247
	Collaborative Cross (CC)-RIX mice					334	334
	Subtotal	6532	5578	12110	247	334	12691
Publicly available datasets examined*	Systemic Lupus Erythematosus (SLE) cohort	157		9851			157
	UK Tuberculosis cohort	72					72
	Africa Tuberculosis (TB) cohort	51					51
	Framingham Heart Study (FHS) - Offspring Cohort	2308					2308
	San Antonio Family Heart Study (SAFHS) cohort	1240					1240
	Finnish DILGOM cohort	518					518
	Viral challenge studies	762					762
	Viral infection studies	1109					1109
	Mild dementia cohort	599					599
	Sepsis cohorts/datasets	1102					1102
	Trauma/burn dataset	785					785
	Nonagenarians (Vitality 90+ cohort)	297					297
	Additional Controls:						0
	Controls in SLE cohort	20					20
	USA HIV- controls	11					11
	Controls in UK Tuberculosis cohort	24					24
	Controls from Africa TB/HIV cohort	27					27
	Controls in Mild dementia cohort	530					530
	Controls in Sepsis cohorts/datasets	69					69
	Young controls in Nonagenarians dataset	30					30
	Controls in HIV+ disease stages	10					10
	Controls in Viral infection studies	130					130
	USA HIV+ cohort		80	189			80
	Africa HIV+ cohort		67				67
	HIV+ disease stages		42				42
	pre-CC mice with influenza challenge					44	44
	Subtotal	9851	189	10040		44	10084
Grand Total		16383	5767	22150	247	378	22775
* n from publicly available transcriptomic datasets indicate # of samples and not # of individuals as multiple samples from an individual are counted. DILGOM: Dietary, Lifestyle, and Genetic determinants of Obesity and Metabolic syndrome; HIV: Human immunodeficiency virus; UCSD: University of California, San Diego; UTHSCSA: University of Texas Health Science Center at San Antonio; NHS: Natural Hi…

## Sheet: Supplementary Data 1b
Supplementary Data 1b. Summary of literature survey performed.
Group	Cohort	Humans			Non-human Primates	Total, n
		HIV(─)	HIV(+)	Total
Survey of % IHG-III or IHG-IV	Healthy participants by sex and age	1627		5120		1627
	Cohorts with microbial exposures	273				273
	Hemophiliacs receiving infusion with impure clotting factors	256				256
	HIV risk factor cohort	1242				1242
	Tetanus vaccine cohort	22				22
	GVHD cohort	79				79
	Mortality cohort	221				221
	Cognitive function cohort	127				127
	Virus-associated cancer cohort	532				532
	Leukemia progression cohort	71				71
	Influenza vaccine response cohort	88				88
	HIV‒ by CMV serostatus	582				582
	Lung cancer in HIV cohort		21666	21666		21666
	Chimpanzees				32	32
	Subtotal	5120	21666	26786	32	26818
Survey of CD4+ counts and CD4:CD8 T-cell ratios	Literature survey of CD4+ T-cell counts, CD4:CD8 ratio	16126		16126		16126
	Subtotal	16126		16126		16126
Grand Total		21246	21666	42912	32	42944
CMV, Cytomegalovirus; GVHD, graft versus host disease; HIV, human immunodeficiency virus
