# Supplementary material for: Immune resilience despite inflammatory stress promotes longevity and favorable health outcomes including resistance to infection
Source: Nat Commun. 2023 Jun 13;14:3286. doi: 10.1038/s41467-023-38238-6 (PMC10264401; doi:10.1038/s41467-023-38238-6)
Supplement: Supplementary file 5 — Supplementary Data 2 [file 41467_2023_38238_MOESM5_ESM.xlsx]

## Sheet: Supplementary Data 2
Supplementary Data 2. Baseline characteristics of study participants from HIV− and HIV+ cohorts.
	HIV(─) cohorts*						HIV(+) cohorts
Variablesa	SardiNIA cohort	Female sex workers		Renal transplant recipients	UCSD HIV─ cohort	South Texas Veterans Health Care System Covid-19 cohort	Early Infection Cohort (EIC) from U.S. Natural History Study		Primary Infection Cohort (PIC) with Estimated date of infection (EDI)
		Overall	≥ 2 HIV─ follow-up visits 3 months apart
							Overall Therapy Naïve	Received ARTb	Overall Therapy Naïve	Received ARTc
No. of participants	3893	1050	449	114	759	541	4883	1110	685	194
Male sex — n (%)	1668 (42.8)	0 (0.0)	0 (0.0)	79 (69.3)	504 (66.0)	485 (89.6)	4,540 (93.0)	1,061 (95.6)	659 (96.2)	130 (95.6)
Race proportion
European decent — n (%)	3893 (100.0)	0 (0.0)	0 (0.0)	110 (96.5)	461 (61.0)	154 (28.4)	2,056 (42.1)	439 (39.5)	408 (60.0)	139 (71.6)
African decent — n (%)	0 (0.0)	1050 (100.0)	449 (100.0)	1 (0.9)	112 (15.0)	74 (13.7)	2,180 (44.6)	478 (43.1)	40 (5.9)	8 (4.1)
Others — n (%)	0 (0.0)	0 (0.0)	0 (0.0)	3 (2.6)	186 (24.0)	313 (57.9)	647 (13.3)	193 (17.4)	232 (34.1)	47 (24.2)
Age at study entry — yr	49 (36-62)	31 (27 - 37)		63.5 (56 - 71)	39 (30-48)	62 (47-72)	28 (24 – 34)	29 (24 – 35)	33 (26 – 40)	35 (29 – 42)
Measurements at entry
CD4+ T-cell counts — cells/mm3	1,022 (798 – 1,279)	936 (754 - 1151)	986 (785 - 1201)	634 (451 - 805)	917 (741 – 1,128)	453 (280-748)	500 (358 – 663)	455 (329 – 609)	502 (371 – 658)	474 (342 – 586)
CD8+ T-cell counts — cells/mm3	462 (337-634)	629 (476 - 874)	638 (487 - 893)	276 (140 - 472)	515 (377 – 674)	254 (128-42)	877 (642 – 1,176)	872 (626 – 1,170)	832 (575 – 1,218)	848 (602 – 1,284)
CD4:CD8 ratio — cells/mm3	2.22 (1.66-2.93)	1.50 (1.09 - 1.94)	1.50 (1.13 - 2.02)	2.14 (1.24 - 4.01)	1.78 (1.41 – 2.35)	1.88 (1.31-2.78)	0.57 (0.38 – 0.80)	0.53 (0.37 – 0.77)	0.61 (0.38 – 0.92)	0.55 (0.31 – 0.85)
Viral load — log10 copies/mL							4.3 (3.72 – 4.81)	4.51 (3.94 – 4.93)	4.87 (3.98 – 5.58)	5.24 (4.68 – 5.79)
IHG proportion at study entry
IHG I — n (%)	2839 (72.9)	635 (60.5)	291 (64.8)	26 (22.8)	492 (64.8)	113 (20.9)	265 (5.4)	40 (3.6)	39 (5.7)	6 (3.1)
IHG II — n (%)	893 (22.9)	219 (20.9)	89 (19.8)	68 (59.6)	223 (29.4)	348 (64.3)	408 (8.4)	95 (8.6)	100 (14.6)	24 (12.4)
IHG III — n (%)	78 (2.0)	87 (8.3)	41 (9.1)	3 (2.6)	19 (2.5)	9 (1.7)	403 (8.3)	71 (6.4)	45 (6.6)	7 (3.6)
IHG IV — n (%)	83 (2.1)	109 (10.4)	28 (6.2)	17 (14.9)	25 (3.3)	71 (13.1)	3807 (78)	904 (81.4)	501 (73.1)	157 (80.9)
IHG III or IHG IV— n (%)	161 (4.1)	196 (18.7)	69 (15.4)	20 (17.5)	44 (5.8)	80 (14.8)	4210 (86.2)	975 (87.8)	546 (79.7)	164 (84.5)
Time Intervals
EDS/EDI to Entry, mo.								9.01 (6.07 – 13.55)	2.3 (0.85 – 2.92)	2.3 (1.06 – 2.92)
Entry to ART initiation, mo.								19.6 (10.8 – 41.6)		0.79 (0.46 – 4.57)
EDS/EDI to ART Initiation, mo.								19.57 (10.76 – 41.57)		3.67 (2.67 – 7.55)
ART initiation to VL suppression, yr								0.27 (0.12 – 0.53)		0.31 (0.17 – 0.41)
VL suppressive ART, yr								4.12 (2.47 – 7.05)		2.54 (1.76 – 3.93)
Measurements at pre-ART
CD4+ T-cell counts — cells/mm3								360 (273 – 469)		483 (356 – 644)
CD8+ T-cell counts — cells/mm3								883 (615 – 1,218)		963 (677 – 1,322)
CD4:CD8 ratio — cells/mm3								0.4 (0.28 – 0.57)		0.5 (0.33 – 0.71)
Viral load — log10 copies/mL								4.62 (4.12 – 5.00)		4.95 (4.54 – 5.56)
Measurements at during ARTd
CD4+ T-cell counts — cells/mm3								813 (637 – 1,035)		961 (754 – 1,132)
CD8+ T-cell counts — cells/mm3								884 (663 – 1,164)		898 (698 – 1,148)
CD4:CD8 ratio — cells/mm3								0.94 (0.68 – 1.24)		1.08 (0.74 – 1.42)
*Only adult cohorts were shown in this table
aValues were shown as median (IQR) unless otherwise noted
bData from those participants who received ART and are IHG-I at entry is shown in the main text
cData from those participants who received ART continuously for at least 4 years is shown in the main text
dThe peak CD4+ T-cell count during the defined treatments and accompanied CD8+ T-cell measurement as well as the derived CD4:CD8 ratio
HIV: Human immunodeficiency virus; ART: Antiretroviral Therapy; EDI: estimated date of infection; EDS: estimated date of seroconversion; IHG: Immune Health Grade; VL: Viral Load; yr: years; UCSD: University of California at San Diego
