# Supplementary material for: Immune resilience despite inflammatory stress promotes longevity and favorable health outcomes including resistance to infection
Source: Nat Commun. 2023 Jun 13;14:3286. doi: 10.1038/s41467-023-38238-6 (PMC10264401; doi:10.1038/s41467-023-38238-6)
Supplement: Supplementary file 6 — Supplementary Data 3 [file 41467_2023_38238_MOESM6_ESM.xlsx]

## Sheet: Supplementary Data 3
Supplementary Data 3. CD4+ and CD8+ T-cell counts and CD4:CD8 T-cell ratio by IHG status in HIV− cohorts.
Study group	IHG	n	CD4+ T-cells	CD8+ T-cells	CD4:CD8 Ratio
			(cells/mm3)	(cells/mm3)	Median (IQR)
			Median (IQR)	Median (IQR)
SardiNIA cohort	Overall	3,893	1022 (798-1279)	462 (337-634	2.22 (1.66-2.93)
n = 3,893	I	2839	1146 (971-1383)	497 (370-661)	2.37 (1.83-3.10)
	II	893	675 (587-741)	337 (251-433)	1.96 (1.48-2.51)
	III	78	997 (883-1172)	1233 (1036-1447)	0.87 (0.75-0.93)
	IV	83	593 (489-693)	779 (621-916)	0.79 (0.68-0.88)
HIV− UCSD$	Overall	759	917 (741 – 1,128)	515 (377 – 674)	1.78 (1.41 – 2.35)
n = 759	I	492	1,063 (917 – 1,248)	556 (420 – 703)	1.92 (1.53 – 2.53)
	II	223	674 (591 – 739)	391 (290 – 498)	1.64 (1.37 – 2.13)
	III	19	930 (902 – 1,017)	1,054 (948 – 1,187)	0.89 (0.87 – 0.97)
	IV	25	582 (539 – 706)	715 (645 – 833)	0.82 (0.72 – 0.91)
FSWs*	Overall	449	986 (785 – 1,201)	638 (487 – 893)	1.50 (1.13 – 2.02)
n = 449	I	291	1,096 (946 – 1,297)	651 (519 – 849)	1.68 (1.36 – 2.20)
	II	89	688 (634 – 744)	443 (340 – 564)	1.46 (1.20 – 1.95)
	III	41	1017 (874 – 1,171)	1,304 (1,112 – 1,594)	0.82 (0.70 – 0.90)
	IV	28	625 (457 – 717)	842 (731 – 991)	0.77 (0.61 – 0.87)
COVID-19	Overall	541	453 (453-748)	254 (254-424)	1.88 (1.88-2.78)
n = 541	I	113	1019 (1019-1229)	496 (496-686)	2.19 (2.19-2.89)
	II	348	384 (384-532)	171 (171-273)	2.04 (2.04-2.97)
	III	9	1024 (1024-1145)	1200 (1200-1278)	0.85 (0.85-0.90)
	IV	71	300 (300-402)	413 (413-575)	0.78 (0.78-0.89)
$The median age was 39 years (IQR, 29 – 48), 65% of the sample was male, and ethnicity proportions were 0.61, 0.16, 0.17, 0.02, and 0.04 for European, African, Hispanic, Asian-American, and others, respectively. HIV, human immunodeficiency virus; IHG, Immune Health Grade; IQR, interquartile range; UCSD, University of California San Diego
*Female Sex Workers (FSWs) from the MOCS, Majengo Observational Cohort Study, Nairobi, Kenya.
