# Supplementary material for: Immune resilience despite inflammatory stress promotes longevity and favorable health outcomes including resistance to infection
Source: Nat Commun. 2023 Jun 13;14:3286. doi: 10.1038/s41467-023-38238-6 (PMC10264401; doi:10.1038/s41467-023-38238-6)
Supplement: Supplementary file 7 — Supplementary Data 4 [file 41467_2023_38238_MOESM7_ESM.xlsx]

## Sheet: Supplementary Data 4a
Supplementary Data 4a. Characteristics of the 762 HIV− female sex workers (FSWs).
	Overall	Remained HIV−	Acquired HIV+
n	762	668	94
Age at initial visit (yrs)	31 (27 – 37)	32 (27 – 37)	31 (26 – 36)
Seroconverted (%)	94 (12.3)	0 (0)	94 (100)
CD4+ T-cell counts, cells/mm3	960 (777 – 1186)	965 (787 – 1197)	895 (730 – 1155)
CD8+ T-cell counts, cells/mm3	648 (499 – 899)	637 (486 – 873)	840 (584 – 1030)
CD4:CD8 ratio	1.47 (1.09 – 1.95)	1.51 (1.14 – 2.00)	1.19 (0.87 – 1.54)
Duration of sex work, yrs	4 (2 – 8)	4 (2 – 8)	4 (2 – 8)
Condom use	4 (3 – 4)	4 (3 – 4)	3 (3 – 4)
Clients/week	28 (18 – 35)	28 (15 – 35)	28 (21 – 35)
Behavioral activity score (BAS)	-1 (-2 – 0)	-1 (-2 – 0)	0 (-2 – 2)
STI score
Indirect	0 (0 – 1)	0 (0 – 1)	1 (0 – 1)
Direct	0 (0 – 0)	0 (0 – 0)	0 (0 – 1)
Total	0 (0 – 1)	0 (0 – 1)	1 (0 – 2)
Of the 1050 FSWs in whom IHGs were evaluated, 762 had a HIV seronegative IHG and concurrently available behavioral activity data to compute the behavioral activity scores (BAS) at baseline. Computation of BAS and interpretation of the scores are described in the methods. Categories of condom use are as described in the supplementary information.
Shown are the characteristics at baseline the subset of the 762 women who subsequently acquired HIV vs. those who did not (i.e., remained HIV−). Unless otherwise specified, all data are median (IQR).
The median (IQR) number of measurements in the 762 FSWs for CD4+ and CD8+ T-cell counts, CD4:CD8 ratio, condom use, clients per week, and unprotected exposures were 2 (1 – 4) in the overall group, 2 (1 – 4) in those who remained seronegative and 3 (2 – 8) in those who subsequently seroconverted. In the 94 participants who subsequently seroconverted, the median (IQR) HIV seronegative IHG measureme…

## Sheet: Supplementary Data 4b
Supplementary Data 4b. Characteristics of the 449 HIV− female sex workers (FSWs).
n	Overall	HIV−	Became HIV+
	449	396	53
Age at initial visit (yrs)	32 (27 – 37)	32 (28 – 38)	32 (27 – 36)
IHG-III or IHG-IV (%)	69 (15.4)	63 (13.4)	16 (30.2)
Seroconverted (%)	53 (11.8)	0 (0.0)	53 (100)
CD4+ T-cell counts, cells/mm3	986 (785 – 1,201)	987 (797 – 1,202)	900 (751 – 1,193)
CD8+ T-cell counts, cells/mm3	638 (487 – 893)	624 (481 – 867)	836 (585 – 1,003)
CD4:CD8 ratio	1.50 (1.13 – 2.02)	1.54 (1.17 – 2.07)	1.22 (0.91 – 1.55)
Duration of sex work, yrs	4 (2 – 8)	4 (2 – 8.5)	4 (2 – 8)
Condom use	4 (3 – 4)	4 (3 – 4)	3 (3 – 4)
Clients/week	28 (18 – 35)	25 (16 – 35)	35 (21 – 42)
Behavioral activity score (BAS)	-1 (-2 – 0)	-1 (-2 – 0)	2 (0 – 10)
STI score
Indirect	0 (0 – 1)	0 (0 – 1)	0.5 (0 – 1)
Direct	0 (0 – 0)	0 (0 – 0)	0 (0 – 1)
Total	0 (0 – 1)	0 (0 – 1)	1 (0 – 2)
Of the 1,050 FSWs in whom IHGs were evaluated, 449 had at least 2 HIV seronegative IHG measurements at least 3 months apart, and concurrently available behavioral activity scores (BAS) data at baseline (see Supplementary Fig. 1c). Computation of BAS and interpretation of the scores are described in the methods. Categories of condom use are as described in the Supplementary Information.
Shown are the characteristics at baseline in these 449 women and those who subsequently became HIV+ vs. those who did not (i.e., remained HIV−). Unless otherwise specified, all data are median (IQR).
The median (IQR) number of measurements in the 449 FSWs for CD4+ and CD8+ T-cell counts, CD4:CD8 ratio, condom use, clients per week, and unprotected exposures were 3 (2 – 7) in the overall group, 3 (2 – 7) in those who remained seronegative and 2 (1 – 4) in those who subsequently seroconverted. In the 53 participants who subsequently seroconverted, the median (IQR) HIV seronegative IHG measureme…
