# Supplementary material for: Immune resilience despite inflammatory stress promotes longevity and favorable health outcomes including resistance to infection
Source: Nat Commun. 2023 Jun 13;14:3286. doi: 10.1038/s41467-023-38238-6 (PMC10264401; doi:10.1038/s41467-023-38238-6)
Supplement: Supplementary file 8 — Supplementary Data 5 [file 41467_2023_38238_MOESM8_ESM.xlsx]

## Sheet: Supplementary Data 5
Supplementary Data 5. Baseline characteristics of renal transplant recipients (RTRs).a,b
Characteristics	All (overall group)			40 RTRs who developed CSCC
	IHG-I	IHG-II	IHG-III/IV	IHG-I	IHG-II	IHG III/IV
n	26	68	20	9	23	8
Male, n (%)	18 (69.2)	45 (66.2)	16 (80)	6 (66.7)	18 (78.3)	6 (75)
Age, yrs old	59	65	66	66	67	71
	(55 – 66)	(57 – 72)	(56 – 75)	(64 – 75)	(60 – 76)	(57 – 76)
Cumulative duration of immunosuppression (months)	300	259	225	299	267	240
	(238 – 355)	(203 – 323)	(145 – 276)	(242 – 355)	(207 – 329)	(208 – 313)
CD4+ T-cell counts (cells/mm3)	1020	547	464	1185	502	510
	(873 – 259)	(405 – 668)	(336 – 680)	(1,047– 1,259)	(378 – 648)	(409 – 680)
CD8+ T-cell counts (cells/mm3)	328	213	596	393	139	603
	(225 – 522)	(114 – 331)	(406 – 831)	(277 – 569)	(95 – 288)	(488 – 879)
CD4:CD8 T-cell ratio	3.6	2.3	0.8	3.2	2.2	0.9
	(2.1 – 4.6)	(1.6 – 4.2)	(0.7 – 0.9)	(2.1 – 3.8)	(1.6 – 5.1)	(0.8 – 0.9)
%CD8+ T-cells expressing CD57	46	50	74	58	59	79
	(30 – 64)	(36 – 72)	(68 – 80)	(47 – 66)	(35 – 74)	(73 – 81)
%CD57hi CD8+ cells, n (%)	11 (42.3)	34 (50)	18 (90)	6 (66.7)	13 (56.5)	8 (100)
CMV seropositive, n (%)	13 (50)	41 (60.3)	20 (100)	6 (66.7)	13 (56.5)	8 (100)
History of previous CSCC, n (%)	9 (34.6)	38 (55.9)	9 (45)	6 (66.7)	21 (91.3)	6 (75)
aCohort characteristics previously reported in Bottomley et al. J Am Soc Nephrol 27, 1505-1515 (2016).
bAll data are baseline median (IQR) values unless otherwise specified. %CD57hi (higher expression of CD57 on CD8+ T-cells) was based on median values in the overall cohort.
Overall median age (IQR) for 40 RTRs who developed CSCC is 66 (58 – 74) years.
CMV, Cytomegalovirus; CSCC, Cutaneous squamous cell carcinoma; IHG, Immune Health Grade;
