# Supplementary material for: Immune resilience despite inflammatory stress promotes longevity and favorable health outcomes including resistance to infection
Source: Nat Commun. 2023 Jun 13;14:3286. doi: 10.1038/s41467-023-38238-6 (PMC10264401; doi:10.1038/s41467-023-38238-6)
Supplement: Supplementary file 9 — Supplementary Data 6 [file 41467_2023_38238_MOESM9_ESM.xlsx]

## Sheet: Supplementary Data 6
Supplementary Data 6. Characteristics of study participants from the HIV+ cohorts.
Characteristicb	EIC		PIC
	Therapy-naïve	Received ARTc	Therapy-naïve	Received ARTd	Received ARTd (4 years)
n	4883	1110	685	194	75
Sex: # Male (%)	4,540 (93.0)	1,061 (95.6)	659 (96.2)	130 (95.6)	69 (92.0)
Ethnicity: # (%)
European descent	2,056 (42.1)	439 (39.5)	408 (60.0)	139 (71.6)	58 (77.3)
African descent	2,180 (44.6)	478 (43.1)	40 (5.9)	8 (4.1)	3 (4.0)
Other (e.g., Hispanic)	647 (13.3)	193 (17.4)	232 (34.1)	47 (24.2)	14 (18.7)
Age at entry, yr.	28 (24 – 34)	29 (24 – 35)	33 (26 – 40)	35 (29 – 42)	37 (31 – 43)
At entry
CD4+ T-cell counts, cells/mm3	500	455	502	474	441
	(358 – 663)	(329 – 609)	(371 – 658)	(342 – 586)	(355 – 595)
CD8+ T-cell counts, cells/mm3	877	872	832	848	943
	(642 – 1,176)	(624 – 1,170)	(575 – 1,218)	(602 – 1,284)	(684 – 1328)
CD4:CD8 T-cell ratio	0.57	0.53	0.61	0.55	0.57
	(0.38 – 0.80)	(0.37 – 0.77)	(0.38 – 0.92)	(0.31 – 0.85)	(0.31 – 0.76)
VL (log10 copies/mL)	4.3	4.42	4.87	5.24	5.19
	(3.72 – 4.81)	(3.87 – 4.89)	(3.98 – 5.58)	(4.68 – 5.79)	(4.71 – 5.81)
Time intervals
EDS/EDI to Entry, mo.	10.06	9.01	2.3	2.3	2.3
	(6.51 – 15.66)	(6.08 – 13.55)	(0.85 – 2.92)	(1.06 – 2.92)	(1.73 – 2.92)
Entry to ART initiation, mo.		19.6		0.79	0.72
		(10.8 – 41.6)		(0.46 – 4.57)	(0.49 – 4.50)
EDS/EDI to ART Initiation, mo.		19.57		3.67	3.38
		(10.76 – 41.57)		(2.67 – 7.55)	(2.77 – 6.70)
ART initiation to VL suppression, yr.		0.27		0.31	0.33
		(0.12 – 0.53)		(0.17 – 0.41)	(0.21 – 0.54)
VL suppressive ARTe, yr.		4.12		2.54
		(2.47 – 7.05)		(1.76 – 3.93)
At pre-ART
CD4+ T-cell counts, cells/mm3		360		483	480
		(273 – 469)		(356 – 644)	(373 – 626)
CD8+ T-cell counts, cells/mm3		883		963	1037
		(615 – 1,218)		(677 – 1,322)	(742 – 1384)
CD4:CD8 T-cell ratio		0.4		0.5	0.52
		(0.28 – 0.57)		(0.33 – 0.71)	(0.32 – 0.68)
VL (log10 copies/mL)		4.61		4.95	4.92
		(4.08 – 5.00)		(4.54 – 5.56)	(4.54 – 5.56)
Apogee during ARTf
CD4+ T-cell counts, cells/mm3		813		961	980
		(637 – 1,035)		(754 – 1,132)	(804 – 1126)
CD8+ T-cell counts, cells/mm3		884		898	826
		(663 – 1,164)		(698 – 1,148)	(679 – 1070)
CD4:CD8 T-cell ratio		0.94		1.08	1.15
		(0.68 – 1.24)		(0.74 – 1.42)	(0.82 – 1.50)
Apogee during ARTf with IHG-I
CD4+ T-cell counts, cells/mm3		1092		1066	1071
		(936 – 1,310)		(950 – 1,229)	(964 – 1217)
CD8+ T-cell counts, cells/mm3		817		806	792
		(683 – 959)		(668 – 960)	(634 – 942)
CD4:CD8 T-cell ratio		1.32		1.41	1.42
		(1.15 – 1.64)		(1.15 – 1.69)	(1.17 – 1.71)
Apogee during ARTf with IHG-II
CD4+ T-cell counts, cells/mm3		670		650	712
		(584 – 743)		(601 – 733)	(644 – 743)
CD8+ T-cell counts, cells/mm3		528		490	514
		(425 – 613)		(415 – 581)	(423 – 679)
CD4:CD8 T-cell ratio		1.23		1.29	1.2
		(1.12 – 1.38)		(1.11 – 1.41)	(1.06 – 1.47)
Apogee during ARTf with IHG-III
CD4+ T-cell counts, cells/mm3		951		1000	984
		(874 – 1,111)		(923 – 1,083)	(899 – 1040)
CD8+ T-cell counts, cells/mm3		1283		1380	1377
		(1,094 – 1,616)		(1,210 – 1,806)	(1266 – 1481)
CD4:CD8 T-cell ratio		0.8		0.71	0.7
		(0.67 – 0.91)		(0.59 – 0.83)	(0.67 – 0.80)
Apogee during ARTf with IHG-IV
CD4+ T-cell counts, cells/mm3		611		611	610
		(499 – 704)		(502 – 698)	(496 – 730)
CD8+ T-cell counts, cells/mm3		906		844	868
		(729 – 1,134)		(747 – 1071)	(746 – 1106)
CD4:CD8 T-cell ratio		0.66		0.64	0.68
		(0.53 – 0.81)		(0.57 – 0.83)	(0.54 – 0.82)
aEIC, Early HIV infection cohort (EIC) are participants from the U.S. Military HIV Natural History Study; PIC, Primary Infection Cohort from UCSD; ART, antiretroviral therapy; EDI, estimated date of infection; EDS, estimated date of seroconversion; VL, HIV plasma viral load. #, number. ART, virally suppressive antiretroviral therapy.
bUnless specified, all data are median (interquartile range, IQR).
cIn the EIC 1,110 participants received virally suppressive ART and a total of 14,685 measurements of CD4:CD8 T-cell ratio, 14,912 measurements of CD4+ and 16,136 VL measurements were analyzed; the median number of CD4:CD8 T-cell measurements per participant was 11 (IQR, 7 – 18), with a range of 2-101, the median number of CD4+ measurements per participant was 11 (IQR, 7 – 18), with a range of 2-…
dIn the PIC, 194 participants received virally suppressive ART and a total of 3,149 measurements of CD4:CD8, 3,149 measurements of CD4+ T-cell counts and 2,997 VL measurements were analyzed; the median number of CD4:CD8 measurements per participant was 15 (IQR, 11 – 20), with a range of 4-44, the median number of CD4+ T-cell count measurements per participant was 15 (IQR, 11 – 20), with a range o…
eThe duration on viral suppressive ART was indexed from the date of starting ART.
fAt peak recovery during ART indicates the highest value during ART, i.e. the highest CD4+ measurement and the accompanying CD4+ and CD8+ counts and CD4:CD8 ratio data during the defined VL-suppressive ART window.
