# Supplementary material for: Immune resilience despite inflammatory stress promotes longevity and favorable health outcomes including resistance to infection
Source: Nat Commun. 2023 Jun 13;14:3286. doi: 10.1038/s41467-023-38238-6 (PMC10264401; doi:10.1038/s41467-023-38238-6)
Supplement: Supplementary file 10 — Supplementary Data 7 [file 41467_2023_38238_MOESM10_ESM.xlsx]

## Sheet: Supplementary Data 7
Supplementary Data 7. COVID-19 cohort characteristics by baseline IHG status
	Overall	IHG-I (Optimal IR)	IHG-II	IHG-III	IHG-IV	P (I, II, or IV)	P (I vs. II)	P (I vs. IV)
n	541	113	348	9	71
Median age (IQR), yr	62 (47-72)	51 (42-65)	63 (48-72)	62 (41-67)	69 (60-77)	<0.001	<0.001	<0.001
Age >60 yr, no. (%)	297 (55)	36 (32)	202 (58)	5 (56)	54 (76)	<0.001	<0.001	<0.001
Male sex, no. (%)	485 (90)	93 (82)	322 (93)	8 (89)	62 (87)	0.00672957	0.00329076	0.411558
Race or ethnic group, no. (%)†						0.106447	0.0304848	0.149425
White	154 (28)	42 (37)	91 (26)	4 (44)	17 (24)
Black	74 (14)	18 (16)	46 (13)	1 (11)	9 (13)
Hispanic or Latino American	238 (44)	38 (34)	165 (47)	4 (44)	31 (44)
Asian	3 (1)	0 (0)	2 (1)	0 (0)	1 (1)
Indian or Alaska Native	4 (1)	1 (1)	3 (1)	0 (0)	0 (0)
Other	49 (9)	13 (12)	26 (7)	0 (0)	10 (14)
Unknown	19 (4)	1 (1)	15 (4)	0 (0)	3 (4)
Median BMI (IQR)‡	30 (26-34)	31 (28-35)	30 (27-34)	29 (28-32)	28 (25-32)	0.00316516	0.112706	0.000670956
BMI ≥30, no. (%)	273 (52)	68 (63)	175 (51)	4 (50)	26 (39)	0.00704388	0.0358635	0.00291145
Median time from symptom onset (IQR), days	6 (3-9)	6 (2-16)	6 (3-9)	5 (2-7)	5 (2-8)	0.355456	0.998548	0.453921
Comorbidities, no. (%)
Asthma	32 (6)	10 (9)	20 (6)	0 (0)	2 (3)	0.263662	0.270528	0.131808
Bronchiectasis	2 (0)	0 (0)	2 (1)	0 (0)	0 (0)	>0.999	>0.999	>0.999
Chronic obstructive pulmonary disease	48 (9)	4 (4)	32 (9)	1 (11)	11 (15)	0.0180223	0.0671612	0.00566782
Interstitial lung disease	9 (2)	1 (1)	3 (1)	0 (0)	5 (7)	0.00427223	>0.999	0.0333502
Liver disease or cirrhosis	42 (8)	5 (4)	28 (8)	0 (0)	9 (13)	0.134147	0.29138	0.0497256
Diabetes	196 (36)	35 (31)	130 (37)	3 (33)	28 (39)	0.421601	0.258942	0.268004
Chronic kidney disease	120 (22)	13 (12)	80 (23)	1 (11)	26 (37)	<0.001	0.00980191	<0.001
End-stage renal disease§	11 (2)	0 (0)	6 (2)	0 (0)	5 (7)	0.00714943	0.343423	0.00804382
Chronic heart failure	46 (9)	3 (3)	34 (10)	1 (11)	8 (11)	0.0245395	0.0155251	0.0243908
Hypertension	286 (53)	47 (42)	195 (56)	3 (33)	41 (58)	0.025189	0.0121603	0.0482876
Coronary artery disease	72 (13)	8 (7)	49 (14)	1 (11)	14 (20)	0.0385127	0.0684219	0.0179944
Connective tissue disease	15 (3)	3 (3)	8 (2)	0 (0)	4 (6)	0.257576	0.733431	0.433081
Myocardial infarction	6 (1)	0 (0)	3 (1)	1 (11)	2 (3)	0.198931	>0.999	0.149222
Atrial fibrillation	39 (7)	7 (6)	25 (7)	0 (0)	7 (10)	0.639221	0.833603	0.401903
Peripheral vascular disease	35 (6)	4 (4)	20 (6)	0 (0)	11 (15)	0.00829208	0.468991	0.00566782
Cerebrovascular accident	35 (6)	5 (4)	19 (5)	1 (11)	10 (14)	0.0287032	0.810178	0.0272161
Active, lymphoma	4 (1)	0 (0)	2 (1)	0 (0)	2 (3)	0.119475	>0.999	0.149222
Active, leukemia	2 (0)	0 (0)	1 (0)	0 (0)	1 (1)	0.293935	>0.999	0.387978
Active, solid tumor	16 (3)	1 (1)	9 (3)	0 (0)	6 (8)	0.017906	0.463022	0.0143061
History of cancer	35 (6)	7 (6)	15 (4)	2 (22)	11 (15)	0.00419259	0.445132	0.0717915
HIV	0 (0)	0 (0)	0 (0)	0 (0)	0 (0)	>0.999	>0.999	>0.999
Dementia	46 (9)	5 (4)	27 (8)	0 (0)	14 (20)	0.00214053	0.289325	0.00199141
Asplenia	2 (0)	2 (2)	0 (0)	0 (0)	0 (0)	0.0618342	0.0588804	0.522488
Smoking status						0.00849575	0.009995	0.0089955
Current smoker	44 (10)	17 (20)	23 (8)	2 (33)	2 (3)
Former smoker	82 (19)	12 (14)	55 (20)	0 (0)	15 (25)
Clinical setting and Outcomes — no. (%)¶
Hospitalization	367 (68)	36 (32)	270 (78)	2 (22)	59 (83)	<0.001	<0.001	<0.001
Any respiratory support	236 (44)	14 (12)	174 (50)	2 (22)	46 (65)	<0.001	<0.001	<0.001
Survivorship status
30-day mortality	50 (9)	1 (1)	37 (11)	0 (0)	12 (17)	<0.001	<0.001	<0.001
90-day mortality	70 (13)	3 (3)	52 (15)	0 (0)	15 (21)	<0.001	<0.001	<0.001
*IR, immunological resilience; IHG, immune health grade; BMI, body mass index; HIV, human immunodeficiency virus; IQR, interquartile range.
†Race or ethnicity was as recorded in electronic medical record.
‡Body mass index is the weight (kilograms) divided by the square of the height (meters).
§End-stage renal disease was defined as requiring hemodialysis.
¶Outcome events were measured from time of baseline.
Survivorship status was assessed at the last encounter or through day 120.
