# Supplementary material for: Immune resilience despite inflammatory stress promotes longevity and favorable health outcomes including resistance to infection
Source: Nat Commun. 2023 Jun 13;14:3286. doi: 10.1038/s41467-023-38238-6 (PMC10264401; doi:10.1038/s41467-023-38238-6)
Supplement: Supplementary file 11 — Supplementary Data 8 [file 41467_2023_38238_MOESM11_ESM.xlsx]

## Sheet: Supplementary Data 8a
Supplementary Data 8a. Associations of behavioral activity score (BAS), total sexually transmitted infection (STI) score and IHGs with risk of HIV seroconversion in HIV− FSWs (n=449).
Modela	Variablesb		449 FSWs
			n	OR	95% C.I.		P
Odds ratio (OR) of having IHG-III or IHG-IV
1	Duration of sex work		403	1.02	0.97	1.07	0.446587
2	Age		449	0.96	0.93	1	0.0391536
3	BAS < 0		449	1
	BAS = 0			1.76	0.85	3.63	0.126529
	BAS ≥ 1			3.01	1.67	5.42	0.000242219
4	Total STI Score = 0		405	1
	Total STI Score = 1			1.57	0.8	3.06	0.187371
	Total STI Score ≥ 2			3.1	1.6	5.99	0.000761284
5	BAS < 0		405	1
	BAS = 0			1.45	0.64	3.27	0.370608
	BAS > 1			2.69	1.41	5.14	0.00277876
	Total STI Score = 0			1
	Total STI Score = 1			1.41	0.71	2.79	0.321439
	Total STI Score ≥ 2			2.29	1.13	4.64	0.0217457
	Age		405	0.96	0.92	1	0.0504287
	BAS < 0			1
	BAS = 0			1.37	0.61	3.11	0.445542
	BAS > 1			2.87	1.49	5.53	0.00168564
	Total STI Score = 0			1
	Total STI Score = 1			1.41	0.71	2.79	0.324022
	Total STI Score ≥ 2			2.09	1.02	4.27	0.0435216
OR of future HIV seroconversion
1	Duration of sex work		403	0.99	0.93	1.04	0.610884
2	Age		449	0.96	0.93	1	0.072947
3	BAS < 0		449	1
	BAS = 0			3.3	1.5	7.23	0.00292437
	BAS > 1			5.04	2.57	9.85	2.32698e-06
4	Total STI score = 0		405	1
	Total STI score = 1			1.35	0.63	2.86	0.439975
	Total STI score ≥ 2			2.36	1.13	4.95	0.0226709
5	IHG-I		449	1
	IHG-II			1.06	0.48	2.33	0.891385
	IHG-III			2.28	0.96	5.41	0.0622694
	IHG-IV			3.76	1.52	9.31	0.00426379
6	BAS < 0		405	1
	BAS = 0			2.91	1.26	6.75	0.0127627
	BAS > 1			3.82	1.81	8.1	0.000456963
	Total STI score = 0			1
	Total STI score = 1			1.16	0.54	2.51	0.704597
	Total STI score ≥ 2			1.66	0.74	3.73	0.220946
7	BAS < 0		449	1
	BAS = 0			3.08	1.39	6.84	0.00566965
	BAS > 1			4.63	2.32	9.25	1.376e-05
	IHG-I			1
	IHG-II			0.87	0.38	1.96	0.72788
	IHG-III			1.57	0.63	3.9	0.332607
	IHG-IV			2.9	1.12	7.49	0.0282524
	Total STI score = 0			1
	Total STI score = 1			1.29	0.6	2.77	0.517781
	Total STI score ≥ 2			1.97	0.91	4.24	0.0842533
8	IHG-I		405	1
	IHG-II			1.17	0.5	2.75	0.717474
	IHG-III			2.42	0.97	6.02	0.0573644
	IHG-IV			3.98	1.47	10.73	0.00642318
9	BAS < 0		405	1
	BAS = 0			2.75	1.17	6.44	0.0201391
	BAS > 1			3.4	1.57	7.36	0.00194203
	Total STI score = 0			1
	Total STI score = 1			1.18	0.54	2.57	0.677307
	Total STI score ≥ 2			1.47	0.64	3.39	0.361374
	IHG-I			1
	IHG-II			1.01	0.42	2.41	0.985877
	IHG-III			1.92	0.75	4.96	0.176046
	IHG-IV			3.21	1.15	8.96	0.0257599
10	Age		405	0.95	0.91	1	0.0405381
	BAS < 0			1
	BAS = 0			2.64	1.12	6.21	0.0266127
	BAS > 1			3.76	1.71	8.25	0.000967663
	Total STI score = 0			1
	Total STI score = 1			1.18	0.54	2.57	0.680614
	Total STI score ≥ 2			1.33	0.57	3.09	0.510109
	IHG-I			1
	IHG-II			1.02	0.43	2.45	0.960718
	IHG-III			1.79	0.69	4.64	0.229676
	IHG-IV			2.97	1.05	8.38	0.0398454
aUnivariate or multivariate models. Variables that were non-significant (P>0.05) in the univariate analyses were not included in the multivariable model.
BAS, behavioral activity score; IHG, immune health grades; OR, odds ratio; and STI, sexually transmitted infection score.

## Sheet: Supplementary Data 8b
Supplementary Data 8b. Associations of BAS, total STI score and baseline IHG-I and IHG subgrades with future risk of HIV seroconversion in HIV− FSWs (n=762).
Modela	Variablesb	n	ORc	95% CI		P
OR of not having IHG-I at baseline
1	Age	751	0.98	0.96	1	0.046
2	Duration of Sex Work	675	1	0.98	1.03	0.767
3	BAS < 0	762	1
	BAS ≥0		2.41	1.77	3.29	0
4	Total STI Score = 0	698	1
	Total STI Score ≥ 1		2.02	1.48	2.77	0
5	Age	691	0.98	0.96	1	0.069
	BAS < 0		1
	BAS ≥ 0		2.22	1.58	3.1	0
	Total STI Score = 0		1
	Total STI Score ≥ 1		1.74	1.25	2.41	0.001
OR of future HIV seroconversion
1	Age	751	0.97	0.94	1	0.037
2	Duration of Sex Work	675	0.98	0.94	1.03	0.437
3	BAS < 0	762	1
	BAS ≥ 0		2.99	1.92	4.64	0
4	Total STI Score = 0	698	1
	Total STI Score ≥ 1		1.76	1.09	2.82	0.02
5	IHG-I	762	1
	IHG-IIa		1.19	0.64	2.21	0.574
	IHG-IIb		1.08	0.13	8.71	0.943
	IHG-III		2.75	1.43	5.27	0.002
	IHG-IVa		3.64	1.75	7.56	0.001
	IHG-IVb		4.41	1.47	13.27	0.008
	IHG-IVc		2.43	0.27	22.19	0.432
6	Age	751	0.97	0.94	1	0.084
	IHG-I		1
	IHG-IIa		1.02	0.53	1.95	0.958
	IHG-IIb		1.14	0.14	9.38	0.902
	IHG-III		2.64	1.37	5.09	0.004
	IHG-IVa		3.64	1.74	7.6	0.001
	IHG-IVb		3.58	1.07	11.96	0.038
	IHG-IVc		2.75	0.3	25.4	0.372
7	BAS < 0	762	1
	BAS ≥ 0		2.56	1.62	4.05	0
	IHG-I		1
	IHG-IIa		1.06	0.57	1.99	0.853
	IHG-IIb		0.79	0.1	6.49	0.824
	IHG-III		2.18	1.12	4.26	0.022
	IHG-IVa		2.71	1.27	5.76	0.01
	IHG-IVb		3.47	1.12	10.71	0.031
	IHG-IVc		2.68	0.28	25.36	0.389
8	Total STI Score = 0	698	1
	Total STI Score ≥ 1		1.56	0.96	2.55	0.074
	IHG-I		1
	IHG-IIa		0.92	0.44	1.92	0.83
	IHG-IIb		1.12	0.14	9.3	0.915
	IHG-III		3	1.53	5.88	0.001
	IHG-IVa		3.69	1.7	8.02	0.001
	IHG-IVb		1.82	0.38	8.7	0.453
	IHG-IVc		3.39	0.34	33.72	0.298
9	Age	691	0.96	0.93	1	0.034
	BAS < 0		1
	BAS ≥ 0		2.28	1.37	3.8	0.001
	Total STI Score = 0		1
	Total STI Score ≥ 1		1.38	0.83	2.28	0.213
	IHG-I		1
	IHG-IIa		0.82	0.39	1.73	0.609
	IHG-IIb		0.93	0.11	8.04	0.949
	IHG-III		2.35	1.18	4.7	0.015
	IHG-IVa		2.83	1.26	6.32	0.011
	IHG-IVb		1.53	0.3	7.72	0.607
	IHG-IVc		4.99	0.5	50.23	0.173
aUnivariate or multivariate models.
bIHG, BAS and STI scores are as defined in the Supplementary Information Sections 4.1 and 4.2.
cOdds ratio (OR) and significance values were determined by logistic regression by adjusting with the indicated covariates
