# Supplementary material for: Immune resilience despite inflammatory stress promotes longevity and favorable health outcomes including resistance to infection
Source: Nat Commun. 2023 Jun 13;14:3286. doi: 10.1038/s41467-023-38238-6 (PMC10264401; doi:10.1038/s41467-023-38238-6)
Supplement: Supplementary file 12 — Supplementary Data 9 [file 41467_2023_38238_MOESM12_ESM.xlsx]

## Sheet: Supplementary Data 9a
Supplementary Data 9a. Hazard models of the COVID-19 BP-GO term signature scores in the COVID-19 and FHS cohort.
Results from Cox proportional hazards models for all 52 scores in COVID looking at 90 day mortality and FHS looking at all cause mortality with FDR corrections (Benjamini-Hochberg). All models adjusted by age and sex.
Score	Shared significant between COVID-19 and FHS	COVID-19 cohort: 90-Day Age and Sex Adjusted						FHS: Age and Sex Adjusted
		aHR	95% CI		P	FDR	AIC	aHR	95% CI		P	FDR	AIC
H-S & NS > NH-S defense response to virus		2.64859	0.982676	7.13872	0.054177	0.074221	51.639	0.969357	0.768473	1.22276	0.792811	0.858878	4341.85
H-S & NS > NH-S innate immune response	X	4.16789	1.19679	14.515	0.0249524	0.0480565	50.2274	1.54008	1.11789	2.12171	0.00824861	0.0329944	4335.29
H-S & NS > NH-S type I interferon signaling pathway		3.03792	1.05602	8.73941	0.0392971	0.0583843	50.432	0.992527	0.819717	1.20177	0.938737	0.938737	4341.91
H-S & NS > NH-S response to virus		3.6444	1.18564	11.2021	0.0239969	0.0480565	49.1779	0.959861	0.764248	1.20554	0.724593	0.819105	4341.79
H-S & NS > NH-S inflammatory response		3.43419	1.08991	10.8208	0.0351188	0.0570339	51.1596	1.58649	1.1395	2.20882	0.00626817	0.0296314	4334.62
H-S & NS > NH-S interferon gamma mediated signaling pathway		2.55386	1.04973	6.21319	0.0387375	0.0583843	50.7	1.08668	0.903571	1.3069	0.377268	0.594483	4341.16
H-S & NS > NH-S MyD88 dependent toll like receptor signaling pathway		1.9	0.656755	5.49671	0.23632	0.249113	54.4216	1.33297	1.0618	1.6734	0.013259	0.0430917	4335.79
H-S & NS > NH-S response to lipopolysaccharide	X	5.54328	1.3931	22.0573	0.0150796	0.0326724	49.4797	1.64527	1.16601	2.32152	0.0045939	0.0275951	4334.01
H-S & NS > NH-S apoptotic process		3.70365	1.02955	13.3233	0.0450107	0.0650154	51.4569	1.76917	1.12969	2.77062	0.012674	0.0430917	4335.92
H-S & NS > NH-S positive regulation of chemokine production		2.5771	0.906809	7.324	0.0756669	0.0894245	52.3723	1.1569	0.865182	1.54697	0.325558	0.546097	4340.96
H-S & NS > NH-S response to drug	X	9.7711	1.83577	52.0079	0.00753865	0.0276329	46.9807	1.90159	1.1841	3.05381	0.00783393	0.0329944	4335.02
H-S & NS > NH-S interleukin 1 beta secretion		1.84422	0.668017	5.09143	0.237482	0.249113	54.4069	1.24878	1.00533	1.55119	0.0446421	0.105518	4337.95
H-S & NS > NH-S defense response to Gram positive bacterium	X	24.3836	3.62514	164.011	0.00102233	0.0255782	41.4404	1.88606	1.31233	2.7106	0.000606191	0.015761	4330.31
H-S & NS > NH-S response to interferon gamma		2.79226	0.981483	7.94381	0.0542384	0.074221	51.564	0.983777	0.738139	1.31116	0.911145	0.938737	4341.91
H-S & NS > NH-S positive regulation of NF kappaB transcription factor activity		3.1124	0.952598	10.1691	0.0601664	0.0763086	52.0744	1.64566	1.18545	2.28455	0.00291621	0.0252738	4333.36
H-S & NS > NH-S immune response	X	4.12352	1.2008	14.1601	0.0244064	0.0480565	50.0966	1.59637	1.11694	2.28159	0.0102614	0.0381136	4335.58
H-S & NS > NH-S cellular response to interferon alpha		3.63737	1.13885	11.6174	0.0293007	0.0504515	50.556	0.953516	0.750784	1.21099	0.696326	0.812885	4341.77
H-S & NS > NH-S regulation of inflammatory response		1.8131	0.672643	4.88717	0.239532	0.249113	54.4017	1.38224	1.04151	1.83444	0.0249852	0.0649615	4337.03
H-S & NS > NH-S positive regulation of I kappaB kinase NF kappaB signaling		2.2226	0.782449	6.31345	0.13377	0.151218	53.4763	1.36921	0.974762	1.92327	0.0699059	0.151463	4338.73
H-S & NS > NH-S JAK STAT cascade		2.22583	0.938115	5.28115	0.0695161	0.084215	52.4549	1.42938	1.11657	1.82982	0.00458283	0.0275951	4334.54
H-S & NS > NH-S movement of cell or subcellular component		3.04434	0.914466	10.1349	0.0696393	0.084215	52.5023	1.64503	1.20496	2.24582	0.00172556	0.0179458	4332.34
H-S & NS > NH-S chromosome segregation		2.62195	0.638874	10.7605	0.180889	0.200132	54.0199	0.894831	0.676065	1.18439	0.437236	0.631563	4341.31
H-S & NS > NH-S blood circulation		5.91879	1.44551	24.2351	0.0134261	0.0318732	48.1227	1.09354	0.823236	1.45259	0.537068	0.71609	4341.54
H-S & NS > NH-S activation of MAPKK activity		1.76417	0.582229	5.34549	0.315541	0.321728	54.7852	1.38717	1.0549	1.8241	0.019155	0.0553368	4336.4
H-S & NS > NH-S response to cytokine		3.73085	1.32716	10.488	0.0125361	0.0318732	48.9858	1.08522	0.782587	1.50488	0.623937	0.754529	4341.68
H-S & NS > NH-S mitotic nuclear division		1.54701	0.369464	6.47756	0.550388	0.550388	55.4024	0.833789	0.610359	1.13901	0.253393	0.506785	4340.61
H-S & NS > NH-S organ regeneration		11.1902	2.06312	60.6945	0.00511876	0.0260565	45.9599	1.52356	1.05986	2.19011	0.0229678	0.0628593	4336.79
H-S & NS > NH-S vascular endothelial growth factor receptor signaling pathway		4.28879	1.0982	16.7489	0.0361946	0.0570339	50.9114	1.29007	0.88867	1.87278	0.18047	0.375377	4340.14
H-S & NS > NH-S cellular response to lipopolysaccharide	X	5.86466	1.42841	24.0787	0.0140978	0.0318732	49.048	1.62407	1.15927	2.27523	0.00481573	0.0275951	4334.2
H-S & NS > NH-S leukocyte migration	X	19.6302	2.82179	136.561	0.00262821	0.0260565	44.3481	1.8002	1.2497	2.5932	0.00159437	0.0179458	4332.42
H-S & NS > NH-S microglial cell activation		5.27637	1.21646	22.8862	0.0263036	0.0486532	50.9949	1.04025	0.795401	1.36046	0.773221	0.855479	4341.84
H-S & NS > NH-S positive regulation of interleukin 8 production		3.11869	0.959425	10.1375	0.0586115	0.0763086	51.9395	1.31133	1.00315	1.71419	0.0473732	0.107105	4338.01
H-S & NS > NH-S response to nutrient		2.92861	0.823184	10.419	0.0970214	0.112114	52.9841	1.47963	1.06949	2.04704	0.0179993	0.0550567	4336.46
NH-S > H-S & NS SRP dependent cotranslational protein targeting to membrane		0.484426	0.251652	0.932511	0.0300769	0.0504515	50.6921	0.865278	0.603529	1.24055	0.43113	0.631563	4341.31
NH-S > H-S & NS antigen processing and presentation of peptide or polysaccharide antigen via MHC class II		0.251404	0.0859257	0.735565	0.0117139	0.0318732	49.5155	1.02013	0.842876	1.23467	0.837822	0.889117	4341.88
NH-S > H-S & NS immune response		0.267925	0.101273	0.708818	0.00797104	0.0276329	47.4126	0.908777	0.655762	1.25941	0.565587	0.718912	4341.59
NH-S > H-S & NS T cell costimulation		0.206529	0.0662983	0.643367	0.00651413	0.0260565	47.1591	0.877283	0.694934	1.10748	0.270784	0.521511	4340.7
NH-S > H-S & NS transmembrane receptor protein tyrosine kinase signaling pathway		0.340768	0.144384	0.804266	0.0140052	0.0318732	48.9612	0.859664	0.652236	1.13306	0.28314	0.524683	4340.76
NS > H-S defense response to virus		4.60714	1.46674	14.4714	0.00889954	0.0289235	46.7987	0.93518	0.769119	1.1371	0.501657	0.695104	4341.46
NS > H-S response to virus		4.50004	1.38387	14.6331	0.0124207	0.0318732	46.6119	0.932842	0.759316	1.14602	0.507961	0.695104	4341.47
NS > H-S immune response		8.09364	2.23006	29.3745	0.00147566	0.0255782	42.682	1.36242	1.02851	1.80473	0.0310875	0.0769786	4337.43
NS > H-S innate immune response		11.5564	2.65512	50.2996	0.00110919	0.0255782	40.4931	1.14828	0.887601	1.48552	0.292612	0.524683	4340.83
NS > H-S response to bacterium		3.81827	1.46776	9.93293	0.0060208	0.0260565	46.6856	1.09081	0.918598	1.29531	0.32145	0.546097	4340.96
H-S > NS SRP dependent cotranslational protein targeting to membrane		0.456061	0.201572	1.03185	0.0594702	0.0763086	51.6719	0.953894	0.748078	1.21633	0.703458	0.812885	4341.77
H-S > NS immune response	X	0.235472	0.0842136	0.658411	0.00584074	0.0260565	45.7109	0.592292	0.449459	0.780516	0.000199259	0.0103614	4328.1
H-S > NS T cell costimulation	X	0.267884	0.104078	0.689501	0.00631948	0.0260565	46.3139	0.742099	0.617011	0.892547	0.00154056	0.0179458	4332.41
H-S > NS T cell receptor signaling pathway	X	0.277145	0.111402	0.68948	0.00578791	0.0260565	46.6977	0.778667	0.65308	0.928404	0.00530675	0.0275951	4334.57
NS > H-S > NH-S defense response to virus		4.45826	1.43018	13.8976	0.00997306	0.0305059	46.9247	0.946121	0.782766	1.14357	0.566834	0.718912	4341.59
NS > H-S > NH-S type I interferon signaling pathway		4.2916	1.17888	15.6231	0.0271335	0.0486532	47.5866	0.955351	0.811872	1.12419	0.582239	0.720867	4341.61
NS > H-S > NH-S innate immune response		8.88038	2.10693	37.4295	0.00292737	0.0260565	43.2972	1.10577	0.875385	1.39678	0.398981	0.610206	4341.22
NS > H-S > NH-S immune response		4.07683	1.51246	10.9891	0.00547356	0.0260565	46.4282	1.12906	0.877395	1.45291	0.345471	0.56139	4341.05
NH-S > H-S > NS All		0.182661	0.0561258	0.594471	0.004746	0.0260565	43.7877	1.01591	0.731342	1.41119	0.92502	0.938737	4341.91

## Sheet: Supplementary Data 9b
Supplementary Data 9b. SAS and MAS gene signatures: GO terms and overlap of genes
Gene membership of the 7 MAS and 3 SAS signature scores associating with age- and sex-adjusted mortality in COVID (90-day) and FHS (all-cause) at an FDR<0.05, and the overlaps of individual genes across score lists. GO terms associated with each signature are listed beneath signature names.
Gene	MAS-1	MAS-2	MAS-3	MAS-4	MAS-5	MAS-6	MAS-7	MAS	SAS-1	SAS-2	SAS-3	SAS
	defense response to Gram positive bacterium	leukocyte migration	response to lipopolysaccharide	cellular response to lipopolysaccharide	response to drug	innate immune response	immune response	Sum	immune response	T cell costimulation	T cell receptor signaling pathway	Sum
ABCA1	0	0	0	1	1	0	0	2	0	0	0	0
ABCG2	0	0	0	0	1	0	0	1	0	0	0	0
ABL2	0	0	0	0	0	1	0	1	0	0	0	0
ACSL1	0	0	0	0	1	0	0	1	0	0	0	0
ACTC1	0	0	0	0	1	0	0	1	0	0	0	0
ADAM17	1	0	1	0	1	0	0	3	0	0	0	0
ADAM9	0	0	0	1	0	0	0	1	0	0	0	0
ADAR	0	0	0	0	0	1	0	1	0	0	0	0
ADM	1	0	1	0	0	0	0	2	0	0	0	0
AIM2	0	0	0	0	0	1	1	2	0	0	0	0
AK4	0	0	0	0	1	0	0	1	0	0	0	0
AKIRIN2	0	0	1	0	0	1	0	2	0	0	0	0
ALPL	0	0	1	0	0	0	0	1	0	0	0	0
ANG	1	0	0	0	0	1	0	2	0	0	0	0
ANXA1	0	0	0	0	1	1	0	2	0	0	0	0
AOC1	0	0	0	0	1	0	0	1	0	0	0	0
APOBEC3A	0	0	0	0	0	1	0	1	0	0	0	0
APOBEC3A_B	0	0	0	0	0	1	0	1	0	0	0	0
APOBEC3B	0	0	0	0	0	1	0	1	0	0	0	0
APOBEC3F	0	0	0	0	0	1	0	1	0	0	0	0
APOL1	0	0	0	0	0	1	0	1	0	0	0	0
AQP1	0	0	0	0	1	0	0	1	0	0	0	0
AQP9	0	0	0	0	0	0	1	1	0	0	0	0
ARG1	0	0	0	1	1	0	0	2	0	0	0	0
ASS1	0	0	0	1	1	0	0	2	0	0	0	0
ATP1B2	0	1	0	0	0	0	0	1	0	0	0	0
AXL	0	0	0	1	0	1	0	2	0	0	0	0
BMX	0	0	0	0	0	1	0	1	0	0	0	0
BPI	0	0	0	0	0	0	1	1	0	0	0	0
BST2	0	0	0	0	0	1	0	1	0	0	0	0
C1QA	0	0	0	0	0	1	0	1	0	0	0	0
C1QB	0	0	0	0	0	1	0	1	0	0	0	0
C1QC	0	0	0	0	0	1	1	2	0	0	0	0
C2	0	0	0	0	0	1	0	1	0	0	0	0
C3AR1	0	1	0	0	0	0	0	1	0	0	0	0
C4BPA	0	0	0	0	0	1	0	1	0	0	0	0
C5AR1	1	1	1	0	0	0	1	4	0	0	0	0
CAMP	1	0	0	1	0	1	0	3	0	0	0	0
CAPZA1	0	0	0	0	0	1	0	1	0	0	0	0
CAPZA2	0	0	0	0	0	1	0	1	0	0	0	0
CASP1	0	0	1	0	0	0	0	1	0	0	0	0
CASP3	0	0	1	0	1	0	0	2	0	0	0	0
CASP4	0	0	0	0	0	1	0	1	0	0	0	0
CCL2	0	0	0	1	0	0	1	2	0	0	0	0
CCL4L2	0	0	0	0	0	0	0	0	1	0	0	1
CCL8	0	0	0	0	0	0	1	1	0	0	0	0
CCR1	0	0	0	0	0	0	1	1	0	0	0	0
CCR2	0	0	0	0	0	0	1	1	0	0	0	0
CCR4	0	0	0	0	0	0	0	0	1	0	0	1
CCR7	0	0	0	0	0	0	0	0	1	0	0	1
CD164	0	0	0	0	0	0	1	1	0	0	0	0
CD177	0	1	0	0	0	0	0	1	0	0	0	0
CD27	0	0	0	0	0	0	0	0	1	0	0	1
CD274	0	0	0	0	0	0	1	1	0	0	0	0
CD28	0	0	0	0	0	0	0	0	0	1	1	2
CD300E	0	0	0	0	0	1	0	1	0	0	0	0
CD36	1	0	0	1	0	0	1	3	0	0	0	0
CD3D	0	0	0	0	0	0	0	0	0	1	1	2
CD3G	0	0	0	0	0	0	0	0	0	1	1	2
CD40LG	0	0	0	0	0	0	0	0	1	1	0	2
CD5	0	0	0	0	0	0	0	0	0	1	0	1
CD55	0	0	0	0	0	1	0	1	0	0	0	0
CD58	0	1	0	0	0	0	0	1	0	0	0	0
CDC73	0	0	0	1	0	0	0	1	0	0	0	0
CDK1	0	0	0	0	1	0	0	1	0	0	0	0
CDKN1A	0	0	0	0	1	0	0	1	0	0	0	0
CEACAM1	0	1	0	0	0	0	0	1	0	0	0	0
CEACAM6	0	1	0	0	0	0	0	1	0	0	0	0
CEACAM8	0	1	0	0	0	0	1	2	0	0	0	0
CHIT1	0	0	0	0	0	0	1	1	0	0	0	0
CHUK	0	0	1	0	1	1	1	4	0	0	0	0
CLEC4D	0	0	0	0	0	1	0	1	0	0	0	0
CLEC4E	0	0	0	0	0	1	0	1	0	0	0	0
CLEC5A	0	0	0	0	0	1	0	1	0	0	0	0
CLEC7A	0	0	0	0	0	1	0	1	0	0	0	0
CLU	0	0	0	0	0	1	0	1	0	0	0	0
CMPK2	0	0	0	1	0	0	0	1	0	0	0	0
CR1	0	0	0	0	0	1	0	1	0	0	0	0
CRISP3	0	0	0	0	0	1	0	1	0	0	0	0
CSF2RB	0	0	1	0	0	0	0	1	0	0	0	0
CTSG	0	0	1	0	0	0	1	2	0	0	0	0
CXCL10	0	0	1	1	0	0	1	3	0	0	0	0
CXCL8	0	0	0	0	0	0	0	0	1	0	0	1
CXCR5	0	0	0	0	0	0	0	0	1	0	0	1
CYBB	0	0	0	0	1	1	0	2	0	0	0	0
DDX58	0	0	0	0	0	1	0	1	0	0	0	0
DDX60	0	0	0	0	0	1	0	1	0	0	0	0
DEFA3	1	0	0	0	0	1	0	2	0	0	0	0
DEFA4	1	0	0	0	0	1	0	2	0	0	0	0
DEFB1	1	0	0	0	0	1	1	3	0	0	0	0
DHX58	0	0	0	0	0	1	0	1	0	0	0	0
DPP4	0	0	0	0	0	0	0	0	0	1	0	1
EIF2AK2	0	0	0	0	0	1	0	1	0	0	0	0
ELANE	0	0	1	0	0	0	0	1	0	0	0	0
ENPP2	0	0	0	0	0	0	1	1	0	0	0	0
ESAM	0	1	0	0	0	0	0	1	0	0	0	0
ETS1	0	0	0	0	0	0	0	0	1	0	0	1
FAS	0	0	1	0	0	0	1	2	0	0	0	0
FCAR	0	0	0	0	0	0	1	1	0	0	0	0
FCER1G	0	1	0	0	0	1	0	2	0	0	0	0
FCGR1A	0	0	0	0	0	0	1	1	0	0	0	0
FCGR1B	0	0	0	0	0	0	1	1	0	0	0	0
FCGR2B	0	0	0	0	0	0	1	1	0	0	0	0
FCGR2C	0	0	0	0	0	0	1	1	0	0	0	0
FCGR3B	0	0	0	0	0	0	1	1	0	0	0	0
FECH	0	0	0	0	1	0	0	1	0	0	0	0
FN1	0	1	0	0	0	0	0	1	0	0	0	0
FOSL1	0	0	0	0	1	0	0	1	0	0	0	0
FPR2	0	1	0	0	0	0	0	1	0	0	0	0
FYB	0	0	0	0	0	0	1	1	0	0	0	0
GAD1	0	0	0	0	1	0	0	1	0	0	0	0
GAS6	0	1	0	0	0	0	0	1	0	0	0	0
GBP2	0	0	0	0	0	0	1	1	0	0	0	0
GBP6	0	0	0	0	0	0	1	1	0	0	0	0
GCH1	0	0	1	0	0	0	0	1	0	0	0	0
GGH	0	0	0	0	1	0	0	1	0	0	0	0
GPER1	0	0	0	0	0	1	0	1	0	0	0	0
GPR183	0	0	0	0	0	0	0	0	1	0	0	1
HAVCR2	1	0	0	1	0	1	0	3	0	0	0	0
HDAC4	0	0	0	0	1	0	0	1	0	0	0	0
HERC5	0	0	0	0	0	1	0	1	0	0	0	0
HIST1H2BC	1	0	0	0	0	0	0	1	0	0	0	0
HIST1H2BD	1	0	0	0	0	0	0	1	0	0	0	0
HIST1H2BF	1	0	0	0	0	0	0	1	0	0	0	0
HIST1H2BG	1	0	0	0	0	0	0	1	0	0	0	0
HIST1H2BK	1	0	0	0	0	0	0	1	0	0	0	0
HIST2H2BE	1	0	0	0	0	0	0	1	0	0	0	0
HLA-DQA1	0	0	0	0	0	0	0	0	1	1	1	3
HLA-DRB1	0	0	0	0	0	0	0	0	1	1	1	3
HLA-DRB5	0	0	0	0	0	0	0	0	1	1	1	3
HMGB2	1	0	1	1	1	1	0	5	0	0	0	0
HRH2	0	0	0	0	0	0	1	1	0	0	0	0
HSP90AA1	0	0	0	0	1	0	0	1	0	0	0	0
ICOS	0	0	0	0	0	0	0	0	1	1	0	2
IDO1	0	0	1	0	0	0	0	1	0	0	0	0
IFI16	0	0	0	0	0	1	0	1	0	0	0	0
IFI6	0	0	0	0	0	0	1	1	0	0	0	0
IFIH1	0	0	0	0	0	1	0	1	0	0	0	0
IFIT5	0	0	0	0	0	1	0	1	0	0	0	0
IFITM3	0	0	0	0	0	0	1	1	0	0	0	0
IFNAR1	0	0	1	0	0	0	0	1	0	0	0	0
IGFBP2	0	0	0	0	1	0	0	1	0	0	0	0
IL10	0	0	0	1	1	0	1	3	0	0	0	0
IL10RB	0	0	0	0	0	0	1	1	0	0	0	0
IL18R1	0	0	0	0	0	0	1	1	0	0	0	0
IL18RAP	0	0	0	0	0	0	1	1	0	0	0	0
IL1B	0	0	0	0	0	0	1	1	0	0	0	0
IL1R1	0	0	0	0	0	0	1	1	0	0	0	0
IL1R2	0	0	0	0	0	0	1	1	0	0	0	0
IL1RN	0	0	0	0	0	0	1	1	0	0	0	0
IL24	0	0	0	0	0	0	0	0	1	0	0	1
IL27	0	0	0	0	0	1	0	1	0	0	0	0
IL7R	0	0	0	0	0	0	0	0	1	0	0	1
INHBA	0	0	0	0	1	0	0	1	0	0	0	0
IRAK3	0	0	1	0	0	0	0	1	0	0	0	0
IRF7	0	0	0	0	0	1	0	1	0	0	0	0
ITGB3	0	1	0	0	0	0	0	1	0	0	0	0
ITK	0	0	0	0	0	0	0	0	0	0	1	1
JAK2	0	0	1	0	0	1	0	2	0	0	0	0
JCHAIN	0	0	0	0	0	1	1	2	0	0	0	0
KIR2DS4	0	0	0	0	0	1	0	1	0	0	0	0
LCN2	0	0	0	1	1	1	0	3	0	0	0	0
LGALS9	0	0	1	0	0	0	0	1	0	0	0	0
LIF	0	0	0	0	0	0	1	1	0	0	0	0
LY96	0	0	1	0	0	1	0	2	0	0	0	0
LYN	0	1	0	0	1	1	0	3	0	0	0	0
MAOB	0	0	1	0	1	0	0	2	0	0	0	0
MAP2K6	0	0	0	0	1	0	0	1	0	0	0	0
MAP3K5	0	0	0	0	0	1	0	1	0	0	0	0
MAPK14	0	0	0	1	0	0	0	1	0	0	0	0
MARCH1	0	0	0	0	0	0	1	1	0	0	0	0
MB21D1	0	0	0	0	0	1	0	1	0	0	0	0
MDK	0	0	0	0	1	0	0	1	0	0	0	0
MERTK	0	1	0	0	0	0	0	1	0	0	0	0
MGST1	0	0	1	0	1	0	0	2	0	0	0	0
MMP1	0	1	0	0	0	0	0	1	0	0	0	0
MPO	0	0	1	0	0	0	0	1	0	0	0	0
MR1	0	0	0	0	0	1	1	2	0	0	0	0
MS4A2	0	0	0	0	0	0	0	0	1	0	0	1
MX1	0	0	0	0	0	1	0	1	0	0	0	0
MX2	0	0	0	0	0	1	0	1	0	0	0	0
MYD88	1	0	0	0	0	1	0	2	0	0	0	0
NAIP	0	0	0	0	0	1	0	1	0	0	0	0
NCF2	0	0	0	0	0	1	0	1	0	0	0	0
NFIL3	0	0	0	0	0	0	1	1	0	0	0	0
NGFR	0	0	1	0	0	0	1	2	0	0	0	0
NLRC4	0	0	0	0	0	1	0	1	0	0	0	0
NOD2	0	0	0	0	0	1	0	1	0	0	0	0
NRAS	0	1	0	0	0	0	0	1	0	0	0	0
OAS1	0	0	0	0	0	0	1	1	0	0	0	0
OAS2	0	0	0	0	0	0	1	1	0	0	0	0
OAS3	0	0	0	0	0	0	1	1	0	0	0	0
OLR1	0	1	0	0	0	0	0	1	0	0	0	0
OPRM1	0	0	1	0	0	0	0	1	0	0	0	0
OSM	0	0	0	0	0	0	1	1	0	0	0	0
PARP4	0	0	0	0	1	0	0	1	0	0	0	0
PDCD1LG2	0	0	0	0	0	0	1	1	0	0	0	0
PELI1	0	0	1	0	0	0	0	1	0	0	0	0
PIK3CA	0	1	0	0	0	0	0	1	0	0	0	0
PKHD1L1	0	0	0	0	0	0	1	1	0	0	0	0
PLCG1	0	0	0	0	0	0	0	0	0	0	1	1
PLSCR4	0	0	0	1	0	0	0	1	0	0	0	0
PML	0	0	0	0	0	1	0	1	0	0	0	0
PPARG	0	0	0	0	1	1	0	2	0	0	0	0
PPBP	0	0	1	0	0	0	1	2	0	0	0	0
PTEN	0	0	0	0	1	0	0	1	0	0	0	0
PTGDR2	0	0	0	0	0	0	0	0	1	0	0	1
PTX3	0	0	0	0	0	1	0	1	0	0	0	0
REL	0	0	0	0	0	1	0	1	0	0	0	0
RGS1	0	0	0	0	0	0	1	1	0	0	0	0
RNASE3	1	0	0	0	0	0	0	1	0	0	0	0
ROCK1	0	1	0	0	0	0	0	1	0	0	0	0
RPS27A	0	0	0	0	0	0	0	0	0	0	1	1
S100A12	0	0	0	0	0	1	0	1	0	0	0	0
S100A8	0	0	1	0	0	1	0	2	0	0	0	0
S100A9	0	0	0	0	0	1	0	1	0	0	0	0
SAMHD1	0	0	0	0	0	0	1	1	0	0	0	0
SELL	0	1	0	0	0	0	0	1	0	0	0	0
SELP	0	1	1	0	0	0	0	2	0	0	0	0
SERPINE1	0	0	0	1	0	0	0	1	0	0	0	0
SERPING1	0	0	0	0	0	1	0	1	0	0	0	0
SIGLEC14	0	0	0	0	0	1	0	1	0	0	0	0
SIGLEC16	0	0	0	0	0	1	0	1	0	0	0	0
SLC1A2	0	0	0	0	1	0	0	1	0	0	0	0
SLC1A3	0	0	0	0	1	0	0	1	0	0	0	0
SLC7A11	0	1	0	0	0	0	0	1	0	0	0	0
SLC8A1	0	0	0	0	1	0	0	1	0	0	0	0
SMTNL1	0	0	0	0	1	0	0	1	0	0	0	0
SNCA	0	0	1	0	1	0	0	2	0	0	0	0
SOD2	0	0	1	0	1	0	0	2	0	0	0	0
SOS1	0	1	0	0	0	0	0	1	0	0	0	0
SRP72	0	0	0	0	1	0	0	1	0	0	0	0
SRPK1	0	0	0	0	0	1	0	1	0	0	0	0
STAP1	0	0	0	1	0	0	0	1	0	0	0	0
STAR	0	0	0	1	1	0	0	2	0	0	0	0
STAT1	0	0	0	0	1	0	0	1	0	0	0	0
STAT3	0	0	0	0	1	0	0	1	0	0	0	0
SUSD2	0	0	0	0	0	0	0	0	1	0	0	1
TBK1	1	0	0	0	0	1	0	2	0	0	0	0
TCF7	0	0	0	0	0	0	0	0	1	0	0	1
TFPI	0	0	0	1	0	0	0	1	0	0	0	0
TGFA	0	0	0	0	1	0	0	1	0	0	0	0
TIMP2	0	0	0	0	1	0	0	1	0	0	0	0
TIMP4	0	0	1	0	1	0	0	2	0	0	0	0
TLR1	0	0	0	0	0	1	1	2	0	0	0	0
TLR10	0	0	0	0	0	1	1	2	0	0	0	0
TLR2	1	0	1	0	0	1	1	4	0	0	0	0
TLR3	0	0	0	0	0	1	0	1	0	0	0	0
TLR4	0	0	1	1	0	1	1	4	0	0	0	0
TLR5	0	0	0	1	0	1	0	2	0	0	0	0
TLR6	0	0	0	0	0	1	1	2	0	0	0	0
TLR7	0	0	0	0	0	1	0	1	0	0	0	0
TLR8	0	0	0	0	0	1	0	1	0	0	0	0
TNFAIP3	0	0	0	1	0	0	0	1	0	0	0	0
TNFRSF25	0	0	0	0	0	0	0	0	1	0	0	1
TNFSF10	0	0	0	0	0	0	1	1	0	0	0	0
TNFSF13B	0	0	0	0	0	0	1	1	0	0	0	0
TNFSF14	0	0	0	0	0	0	1	1	0	0	0	0
TNFSF15	0	0	0	0	0	0	1	1	0	0	0	0
TNFSF8	1	0	0	0	0	0	1	2	0	0	0	0
TOP1	0	0	0	0	1	0	0	1	0	0	0	0
TRAT1	0	0	0	0	0	0	0	0	0	0	1	1
TRIB1	0	0	1	0	0	0	0	1	0	0	0	0
TRIM14	0	0	0	0	0	1	0	1	0	0	0	0
TRIM21	0	0	0	0	0	1	0	1	0	0	0	0
TRIM22	0	0	0	0	0	0	1	1	0	0	0	0
TRIM25	0	0	0	0	0	1	0	1	0	0	0	0
TRIM5	0	0	0	0	0	1	0	1	0	0	0	0
TRIM6	0	0	1	0	0	0	0	1	0	0	0	0
VAV3	0	0	0	0	1	0	0	1	0	0	0	0
VEGFC	0	0	0	0	1	0	0	1	0	0	0	0
VNN1	0	0	0	0	0	1	0	1	0	0	0	0
VPREB3	0	0	0	0	0	0	0	0	1	0	0	1
WFDC1	0	0	0	0	1	0	0	1	0	0	0	0
XPO1	0	0	0	0	1	0	0	1	0	0	0	0
ZBP1	0	0	0	0	0	1	0	1	0	0	0	0
ZC3HAV1	0	0	0	0	0	1	0	1	0	0	0	0

## Sheet: Supplementary Data 9c
Supplementary Data 9c. Hazard models of SAS, MAS, and IMM-AGE gene signatures in the COVID-19 and FHS cohorts
Derivation/GO-BP Term	Signature	Representative genes*	COVID-19 cohort: 90-Day Age and Sex Adjusted						FHS: Age and Sex Adjusted
			aHR	95% CI		P	AIC		aHR	95% CI		P	AIC
H-S > NS immune response	SAS-1	CCR7, CD27, CXCR5, IL7R, TCF7	0.235472	0.0842136	0.658411	0.00584074	45.7109		0.592292	0.449459	0.780516	0.000199259	4328.1
H-S > NS T-cell costimulation	SAS-2	CD28, CD3D, CD40LG, CD5, DDP4	0.267884	0.104078	0.689501	0.00631948	46.3139		0.742099	0.617011	0.892547	0.00154056	4332.41
H-S > NS T-cell receptor signaling pathway	SAS-3	CD28, CD3D, ITK, PLCG1, TRAT1	0.277145	0.111402	0.68948	0.00578791	46.6977		0.778667	0.65308	0.928404	0.00530675	4334.57
H-S & NS > NH-S defense response to Gram positive bacterium	MAS-1	CAMP, C5AR1, DEFB1, MYD88, TLR2	24.3836	3.62514	164.011	0.00102233	41.4404		1.88606	1.31233	2.7106	0.000606191	4330.31
H-S & NS > NH-S leukocyte migration	MAS-2	CD177, FCER1G, FN1, ITGB3, MMP1	19.6302	2.82179	136.561	0.00262821	44.3481		1.8002	1.2497	2.5932	0.00159437	4332.42
H-S & NS > NH-S response to lipopolysaccharide	MAS-3	CXCL10, FAS, IDO1, TLR2/4, TRIM6	5.54328	1.3931	22.0573	0.0150796	49.4797		1.64527	1.16601	2.32152	0.0045939	4334.01
H-S & NS > NH-S cellular response to lipopolysaccharide	MAS-4	CCL2, CXCL10, SERPINE1, TNFAIP3	5.86466	1.42841	24.0787	0.0140978	49.048		1.62407	1.15927	2.27523	0.00481573	4334.2
H-S & NS > NH-S response to drug	MAS-5	CDKN1A, IL10, STAT1/3, TIMP2/4	9.7711	1.83577	52.0079	0.00753865	46.9807		1.90159	1.1841	3.05381	0.00783393	4335.02
H-S & NS > NH-S innate immune response	MAS-6	CAMP, DDX58, IFIT5, TLR1-8/10	4.16789	1.19679	14.515	0.0249524	50.2274		1.54008	1.11789	2.12171	0.00824861	4335.29
H-S & NS > NH-S immune response	MAS-7	CCR1/2, CXCL10, IL1R1, MR1, OAS1	4.12352	1.2008	14.1601	0.0244064	50.0966		1.59637	1.11694	2.28159	0.0102614	4335.58
	IMM-AGE	BACH2, CCR6, CCR7, CD27, TCF7	0.31	0.12	0.83	0.0196945	49.88		0.78	0.6	0.99	0.045	4337.87
Cox proportional hazards models for SASs and MASs with FDR<0.05 in both FHS and COVID-19 cohorts), and for IMM-AGE (age- and sex-adjusted). Complimentary to Fig. 2d. AIC, Akaike information criteria; GO-BP, gene ontology biological process; H-S, hospitalized survivors; NH-S, nonhospitalized survivors; NS, nonsurvivors *All genes per SAS and MAS signature are listed in Supplementary Data 9b.

## Sheet: Supplementary Data 9d
Supplementary Data 9d. Single hazard model of the MAS and SAS signature scores.
Derivation/GO-BP Term	Signature	HR	95% CI		P	Bonferroni
H-S & NS > NH-S defense response to Gram positive bacterium	MAS-1	2.03604	1.27524	3.25074	0.00289678	0.0289678
H-S & NS > NH-S leukocyte migration	MAS-2	1.38429	0.824507	2.32414	0.21868	1
H-S & NS > NH-S response to lipopolysaccharide	MAS-3	0.692933	0.370346	1.29651	0.251138	1
H-S & NS > NH-S cellular response to lipopolysaccharide	MAS-4	0.966417	0.53651	1.74081	0.909422	1
H-S & NS > NH-S response to drug	MAS-5	0.976857	0.401836	2.37473	0.958797	1
H-S & NS > NH-S innate immune response	MAS-6	1.12437	0.489874	2.58067	0.782141	1
H-S & NS > NH-S immune response	MAS-7	0.956076	0.360724	2.53402	0.928033	1
H-S > NS immune response	SAS-1	0.419977	0.267923	0.658327	0.000155068	0.00155068
H-S > NS T-cell costimulation	SAS-2	0.468096	0.243875	0.898467	0.0225011	0.225011
H-S > NS T-cell receptor signaling pathway	SAS-3	1.97608	1.094	3.56935	0.0239595	0.239595
Results from a single Cox proportional hazard model with all 10 scores found significant (FDR<0.05) in the COVID-19 and FHS cohorts (Supplementary Data 9b).

## Sheet: Supplementary Data 9e
Supplementary Data 9e. Hazard models of SAS-1/MAS-1 profiles in the FHS cohort.
Model Adjustment	Profile	aHR	95% CI		P
Unadjusted	SAS-1low-MAS-1high	1
	SAS-1low-MAS-1low	0.562	0.411	0.768	0.000297316
	SAS-1high-MAS-1high	0.555	0.406	0.758	0.00021566
	SAS-1high-MAS-1low	0.346	0.252	0.473	3.51485e-11
Age	SAS-1low-MAS-1high	1
	SAS-1low-MAS-1low	0.65	0.475	0.889	0.00692509
	SAS-1high-MAS-1high	0.764	0.558	1.047	0.0940392
	SAS-1high-MAS-1low	0.541	0.393	0.745	0.000168993
Sex	SAS-1low-MAS-1high	1
	SAS-1low-MAS-1low	0.572	0.418	0.782	0.000455504
	SAS-1high-MAS-1high	0.58	0.423	0.793	0.000661618
	SAS-1high-MAS-1low	0.376	0.273	0.518	2.23719e-09
Age and Sex	SAS-1low-MAS-1high	1
	SAS-1low-MAS-1low	0.671	0.49	0.918	0.012543
	SAS-1high-MAS-1high	0.804	0.587	1.103	0.176101
	SAS-1high-MAS-1low	0.605	0.436	0.837	0.00247352
Cox proportional hazards models of SAS-1/MAS-1 profiles with model adjustments listed.
