# Supplementary material for: Immune resilience despite inflammatory stress promotes longevity and favorable health outcomes including resistance to infection
Source: Nat Commun. 2023 Jun 13;14:3286. doi: 10.1038/s41467-023-38238-6 (PMC10264401; doi:10.1038/s41467-023-38238-6)
Supplement: Supplementary file 13 — Supplementary Data 10 [file 41467_2023_38238_MOESM13_ESM.xlsx]

## Sheet: Supplementary Data 10
Supplementary Data 10. Correlation between the genes in gene signatures (SAS-1, MAS-1, IMM-AGE) with three immunological markers in the 56 HIV+ patients on ART. r - Pearson correlation coefficient (x-axis); P - P-value (P<0.05 - significant). r values in red font are significant at FDR<0.05. (source: EIC subset)										Representative genes from plots are shown in Figure 9c, main text
SAS-1	T-cell dysfunction			T-cell responsiveness			Plasma IL-6
Gene	r	P		r	P		r	P									Correlation cutoff (FDR<0.05)
TCF7	-0.542	1.59969e-05		0.567	6.29171e-06		-0.289	0.041788							T-cell responsiveness		r ≤ -0.427 or ≥ 0.427
IL24	-0.397	0.00243088		0.536	2.51022e-05		-0.313	0.027088							T-cell dysfunction		r ≤ -0.418 or ≥ 0.418
CCR7	-0.49	0.000124548		0.534	2.63489e-05		-0.151	0.296544							Plasma-IL6		r ≤ -0.541 or ≥ 0.541
IL7R	-0.335	0.0116283		0.512	6.40314e-05		-0.018	0.899019
GPR183	-0.03	0.827803		0.422	0.00134036		-0.035	0.809878
CD27	-0.331	0.0125695		0.376	0.00472183		-0.292	0.0398648
TNFRSF25	-0.404	0.00199999		0.371	0.00532846		-0.132	0.359966
ICOS	-0.071	0.601326		0.301	0.0255258		0.064	0.660814
VPREB3	0.001	0.992693		0.289	0.0323159		-0.136	0.34763
CD40LG	-0.1	0.464892		0.253	0.0620827		-0.121	0.404512
ETS1	-0.113	0.407227		0.234	0.0856343		0.101	0.486159
CCR4	-0.088	0.518368		0.232	0.0887541		0.077	0.596687
CXCR5	0.03	0.826691		0.229	0.0922024		-0.083	0.567359
HLA-DQA1	-0.025	0.857083		-0.068	0.623183		-0.014	0.923283
SUSD2	-0.149	0.273087		-0.09	0.513297		0.28	0.0487528
HLA-DRB5	0.083	0.541429		-0.198	0.148355		0.075	0.605217
MS4A2	0.121	0.374826		-0.218	0.109408		0.052	0.717291
HLA-DRB1	0.105	0.440642		-0.222	0.103319		0.048	0.741292
MAS-1	T-cell dysfunction			T-cell responsiveness			Plasma IL-6
Gene	r	P		r	P		r	P									Correlation cutoff (FDR<0.05)
HIST1H2BF	-0.034	0.801132	0.801132	0.317	0.0182913		-0.036	0.801739							T-cell responsiveness		r ≤ -0.427 or ≥ 0.427
HIST1H2BG	-0.057	0.67751	0.67751	0.2	0.142892		-0.164	0.255031							T-cell dysfunction		r ≤ -0.418 or ≥ 0.418
TNFSF8	-0.033	0.808519	0.808519	0.193	0.157768		-0.085	0.557233							Plasma-IL6		r ≤ -0.541 or ≥ 0.541
HIST2H2BE	-0.102	0.456619	0.456619	0.15	0.274113		-0.195	0.175473
HIST1H2BC	-0.047	0.729331	0.729331	0.133	0.33287		-0.242	0.0908663
HIST1H2BK	0.061	0.655687	0.655687	0.113	0.413018		-0.314	0.0262979
CAMP	-0.026	0.85177	0.85177	0.087	0.526574		-0.155	0.283906
ADM	0.115	0.396626	0.396626	0.005	0.97279		0.111	0.444388
HIST1H2BD	-0.069	0.610958	0.610958	-0.018	0.896185		-0.069	0.634155
HMGB2	-0.062	0.649677	0.649677	-0.085	0.535172		0.198	0.168391
ANG	0.06	0.659638	0.659638	-0.11	0.423877		-0.059	0.68354
RNASE3	-0.015	0.911937	0.911937	-0.143	0.29698		0.022	0.87915
C5AR1	0.186	0.171032	0.171032	-0.165	0.227643		0.029	0.842596
CD36	0.036	0.793626	0.793626	-0.267	0.0483876		-0.023	0.872269
TLR2	-0.104	0.445198	0.445198	-0.268	0.0474884		-0.01	0.947186
HAVCR2	0.108	0.428506	0.428506	-0.293	0.0297049		0.018	0.900189
MYD88	0.138	0.309018	0.309018	-0.302	0.0248467		0.202	0.160534
ADAM17	0	0.998991	0.998991	-0.422	0.00134333		0.086	0.550333
TBK1	0.112	0.410005	0.410005	-0.439	0.000787504		0.176	0.221311
IMM-AGE	T-cell dysfunction			T-cell responsiveness			Plasma IL-6
Gene	r	P		r	P		r	P									Correlation cutoff (FDR<0.05)
EPHX2	-0.548	1.22232e-05		0.675	1.55157e-08		-0.342	0.0149171							T-cell responsiveness		r ≤ -0.427 or ≥ 0.427
FAM134B	-0.402	0.002143		0.615	6.02e-07		-0.352	0.0122243							T-cell dysfunction		r ≤ -0.418 or ≥ 0.418
LEF1	-0.605	7.86904e-07		0.6	1.31964e-06		-0.295	0.037627							Plasma-IL6		r ≤ -0.541 or ≥ 0.541
ABLIM1	-0.466	0.000296592		0.587	2.50942e-06		-0.276	0.0527511
FAM102A	-0.522	3.7106e-05		0.575	4.49894e-06		-0.167	0.24758
HOOK1	-0.529	2.81696e-05		0.572	5.15153e-06		-0.159	0.270881
TCF7	-0.542	1.59969e-05		0.567	6.29171e-06		-0.289	0.041788
RCAN3	-0.491	0.00012295		0.566	6.68913e-06		-0.179	0.213163
SUSD3	-0.437	0.000750407		0.565	6.94715e-06		-0.359	0.0104628
NT5E	-0.203	0.13414		0.556	1.03054e-05		-0.22	0.12533
CCR7	-0.49	0.000124548		0.534	2.63489e-05		-0.151	0.296544
FAIM3	-0.286	0.032301		0.532	2.86317e-05		-0.268	0.0595704
CHMP7	-0.495	0.00010693		0.531	3.00254e-05		-0.304	0.0317688
BACH2	-0.315	0.0180651		0.529	3.33895e-05		-0.231	0.107084
KIAA0748	-0.455	0.000419727		0.508	7.38521e-05		-0.189	0.188416
PLAG1	-0.486	0.000145288		0.5	0.000100947		-0.251	0.0786129
IL6ST	-0.584	2.29617e-06		0.476	0.000238468		-0.206	0.151183
DPP4	-0.347	0.00889014		0.453	0.000510599		-0.266	0.0623894
NELL2	-0.39	0.00296473		0.451	0.000540321		-0.059	0.685211
CRTC3	-0.383	0.00354001		0.445	0.000672294		-0.209	0.145268
SLC7A6	-0.595	1.35041e-06		0.434	0.000934994		-0.317	0.0250208
CD28	-0.37	0.00499517		0.427	0.00113582		-0.102	0.48257
C6ORF48	-0.164	0.22762		0.415	0.00160796		-0.116	0.423919
ZNF101	-0.258	0.0552849		0.415	0.00162433		-0.201	0.161884
MYC	-0.218	0.107132		0.401	0.00241181		-0.029	0.840463
CD27	-0.331	0.0125695		0.376	0.00472183		-0.292	0.0398648
LRRN3	-0.427	0.00102062		0.36	0.00691913		-0.188	0.192141
UXT	-0.115	0.399063		0.357	0.00754854		-0.041	0.777054
IMPDH2	-0.41	0.00171979		0.353	0.0082653		-0.059	0.682303
BTLA	-0.253	0.0595998		0.342	0.010636		-0.174	0.226201
BIRC3	-0.177	0.192377		0.328	0.0146071		-0.016	0.911302
AFF3	-0.218	0.107212		0.322	0.016603		-0.263	0.0649168
STAP1	-0.201	0.136873		0.319	0.0177871		-0.183	0.202119
E2F5	-0.201	0.137807		0.314	0.019726		-0.2	0.164252
TCL1A	-0.105	0.441184		0.308	0.0221329		-0.089	0.539995
CD200	-0.252	0.0607334		0.303	0.0244901		-0.169	0.240242
CD22	-0.125	0.357815		0.297	0.0276897		-0.145	0.316251
STRBP	-0.093	0.494827		0.293	0.0298996		-0.17	0.23908
VPREB3	0.001	0.992693		0.289	0.0323159		-0.136	0.34763
CR2	-0.225	0.095278		0.286	0.03457		-0.212	0.138633
CDCA7L	-0.212	0.117573		0.281	0.0378472		-0.204	0.155253
FCRL1	-0.141	0.299996		0.275	0.0422523		-0.168	0.242659
PTPRK	-0.196	0.147416		0.263	0.0523778		-0.004	0.97945
ZNF671	-0.162	0.234073		0.258	0.0568624		-0.093	0.519195
SNX9	-0.222	0.100575		0.242	0.0750519		-0.048	0.740346
P2RX5	-0.105	0.441804		0.237	0.0811633		-0.104	0.472237
SCML1	-0.492	0.000118053		0.236	0.0826777		-0.219	0.127144
FCRL2	-0.037	0.787213		0.203	0.137021		-0.21	0.144175
PAQR8	-0.077	0.573687		0.193	0.157164		-0.218	0.12866
BLNK	-0.077	0.573723		0.186	0.173248		-0.191	0.18353
BCL11A	-0.187	0.168205		0.177	0.196451		-0.167	0.246626
CCR6	-0.068	0.620647		0.144	0.29361		-0.121	0.40449
TCTN1	-0.199	0.141139		0.126	0.361133		0.004	0.975983
TCF4	0.023	0.86519		0.123	0.370545		-0.263	0.065141
HLA-DOB	-0.018	0.895278		0.084	0.542429		-0.189	0.189579
HVCN1	0.002	0.990045		0.077	0.576123		-0.119	0.408683
C11ORF31	0.035	0.797383		-0.046	0.738423		-0.012	0.932691
