# Supplementary material for: Immune resilience despite inflammatory stress promotes longevity and favorable health outcomes including resistance to infection
Source: Nat Commun. 2023 Jun 13;14:3286. doi: 10.1038/s41467-023-38238-6 (PMC10264401; doi:10.1038/s41467-023-38238-6)
Supplement: Supplementary file 14 — Supplementary Data 11 [file 41467_2023_38238_MOESM14_ESM.xlsx]

## Sheet: Supplementary Data 11
Supplementary Data 11. Immunological associations in non-human primates.
Model	Variable	n	Coefficient	95% CI		P
Outcome: percentage of CD127+CD8+ T-cells in SIV-seropositive and SIV-seronegative Sooty mangabeys
Univariate analysis
1	IHG-III/IV vs. IHG-I/II	156	-20.27	-25.87	-14.66	4.6106e-11
2	Age*	153	-2.13	-2.69	-1.56	1.07558e-11
3	Male vs. Female #	153	5.67	-0.67	12	0.0814523
4	SIV+ vs. SIV‒	156	-24	-29.75	-18.25	9.74132e-14
Multivariate analysis
5	IHG-III/IV vs. IHG-I/II	153	-13.02	-17.77	-8.27	2.96329e-07
	Age*		-1.22	-1.7	-0.73	2.77243e-06
	Male vs. Female #		4.64	0.22	9.07	0.041496
	SIV+ vs. SIV‒		-17.67	-22.81	-12.53	3.41047e-10
Outcome: percentage of CD28-CD95+CD8+ effector T-cells in SIV+ Sooty mangabeys
Univariate analysis
1	IHG-III/IV vs. IHG-I/II	110	11.58	4.87	18.28	0.000996905
2	Age*	110	0.55	-0.13	1.23	0.114394
3	Male vs. Female #	110	-2	-8.52	4.52	0.548821
Multivariate analysis
5	IHG-III/IV vs. IHG-I/II	110	10.85	3.87	17.84	0.00292969
	Age*		0.25	-0.44	0.95	0.474955
	Male vs. Female #		-1.18	-7.54	5.17	0.715638
Outcome: percentage of PD1+ CD8+ T-cells in SIV-seronegative Chinese Rhesus macaques
Univariate analysis
1	IHG-III/IV vs. IHG-I/II	87	14.04	7.82	20.25	2.85935e-05
2	Age*	87	0.87	0.43	1.31	0.000231537
3	Male vs. Female #	87	7.68	0.96	14.4	0.0276684
Multivariate analysis
4	IHG-III/IV vs. IHG-I/II	87	8.98	2	15.96	0.0135552
	Age*		0.58	0.1	1.05	0.0193179
	Male vs. Female #		5.66	-0.54	11.87	0.0773146
IHG-III/IV vs. IHG-I/II indicates comparison between CD8-CD4 disequilibrium vs. equilibrium states; SIV, simian immunodeficiency virus.
*Age was used as a continuous variable.
P values determined by linear regression.
