# Supplementary material for: Immune resilience despite inflammatory stress promotes longevity and favorable health outcomes including resistance to infection
Source: Nat Commun. 2023 Jun 13;14:3286. doi: 10.1038/s41467-023-38238-6 (PMC10264401; doi:10.1038/s41467-023-38238-6)
Supplement: Supplementary file 15 — Supplementary Data 12 [file 41467_2023_38238_MOESM15_ESM.xlsx]

## Sheet: Supplementary Data 12
Supplementary Data 12. Seventy-five immune markers examined in the SardiNIA cohort and their association with IHG-III or IHG-IV and/or age or neither (neutral).
				Sig.	Direction		IHG-I vs IHG-III	IHG-II vs IHG-IV	IHG-I: Y vs O	IHG-II: Y vs O	Total	IHG				IHG-I		IHG-II
Panel	Immunologic trait name	Grp #	Grp	#	w/ IHG-III or IHG-IV	w/ Age	Wilcox-P	Wilcox-P	Wilcox-P	Wilcox-P	n	I	II	III	IV	Y (18-40] yrs	O, >70 yrs	Y (18-40] yrs	O, >70 yrs
TBNK	NKT (CD3+CD16+CD56+)	1	IHG-III or IHG-IV	1	up	--	3.4e-22	3.81e-27	0.0076	0.195	3896	2852	840	95	109	956	334	190	187
TBNK	NKT CD8br (CD3+CD16+CD56+)	1	IHG-III or IHG-IV	1	up	--	5.54e-25	2.2e-29	0.000891	0.89	3896	2852	840	95	109	956	334	190	187
Treg	CD127- CD8br	1	IHG-III or IHG-IV	1	up	--	1.94e-42	4.65e-43	0.36	0.693	3609	2640	782	84	103	905	302	181	177
Treg	CD25++ CD8br (T activated)	1	IHG-III or IHG-IV	1	up	--	5.83e-07	1.34e-07	0.0235	0.281	3358	2443	741	78	96	838	273	166	161
Treg	CD28- CD8dim	1	IHG-III or IHG-IV	1	up	--	3.89e-12	2.59e-13	0.709	0.883	3646	2668	790	85	103	911	309	181	180
Treg	CD45RA+ CD25hi CD127hi CD4+	1	IHG-III or IHG-IV	2	dn	--	3.77e-06	5.9e-06	0.413	0.0788	3643	2665	790	85	103	910	309	181	180
Mat	CD45RA- CD8br (T-Memory)	1	IHG-III or IHG-IV	3	up	up	1.04e-40	7.1e-40	7.87e-06	0.00303	3633	2657	787	86	103	908	309	181	180
Mat	EM CD8br (CD45RA-CCR7-)	1	IHG-III or IHG-IV	3	up	up	2.28e-41	6.91e-40	2.69e-09	0.000276	3633	2657	787	86	103	908	309	181	180
Mat	TEMRA CD8br (CD45RA+CCR7-)	1	IHG-III or IHG-IV	3	up	up	3.11e-29	3.09e-27	1.94e-07	0.0424	3633	2657	787	86	103	908	309	181	180
TBNK	T lymphocyte/B cell (T/B ratio)	1	IHG-III or IHG-IV	3	up	up	6.04e-13	9.29e-09	2.32e-05	0.00868	3896	2852	840	95	109	956	334	190	187
Mat	TEMRA CD4-CD8- (CD45RA+CCR7-)	1	IHG-III or IHG-IV	4	up	dn	1.57e-05	4.96e-08	0	0.00385	3633	2657	787	86	103	908	309	181	180
TBNK	TCR γδ (gamma-delta T cells)	1	IHG-III or IHG-IV	4	up	dn	8.38e-11	1.43e-10	5.72e-09	0.000357	3894	2850	840	95	109	956	333	190	187
Treg	CD45RA- CD28+ CD8br (T-Memory)	1	IHG-III or IHG-IV	4	up	dn	2.51e-16	4.77e-17	0.000125	0.282	3646	2668	790	85	103	911	309	181	180
Mat	CD45RA- CD4+ (T-Memory)	2	Age	5	--	up	0.97	0.464	4e-07	1.34e-05	3633	2657	787	86	103	908	309	181	180
Mat	EM CD4+ (CD45RA-CCR7-)	2	Age	5	--	up	0.00547	0.0965	2.92e-23	9.78e-11	3633	2657	787	86	103	908	309	181	180
Mat	TEMRA CD4+ (CD45RA+CCR7-)	2	Age	5	--	up	0.0272	0.526	1.66e-09	5.82e-05	3633	2657	787	86	103	908	309	181	180
TBNK	HLA-DR+ NK (CD3-CD19-CD56+CD16+)	2	Age	5	--	up	0.00127	0.115	2.03e-24	6.59e-06	3821	2801	821	91	108	940	329	183	185
Treg	CD39+ CD25hi CD4+	2	Age	5	--	up	0.82	0.0621	4.79e-10	4.08e-06	3646	2668	790	85	103	911	309	181	180
DC	CD62L- plasmacytoid DC (Lin-CD123+HLA-DR+)	2	Age	6	--	dn	0.252	0.191	0	6.72e-11	3596	2631	779	84	102	899	301	178	175
DC	CD86+ plasmacytoid DC (Lin-CD123+HLA-DR+)	2	Age	6	--	dn	0.163	0.975	4.44e-16	1.07e-07	3596	2631	779	84	102	899	301	178	175
DC	DC (CD45+Lin-HLA-DR+)	2	Age	6	--	dn	0.694	0.00413	0	8.72e-10	3596	2631	779	84	102	899	301	178	175
DC	plasmacytoid DC (Lin-CD123+HLA-DR+)	2	Age	6	--	dn	0.537	0.56	0	0	3596	2631	779	84	102	899	301	178	175
Mat	CD45RA- (CD4- CD8-) DN memory	2	Age	6	--	dn	0.00233	0.000339	0	0	3633	2657	787	86	103	908	309	181	180
Mat	CM DN (CD4- CD8-) (CD45RA-CCR7+)	2	Age	6	--	dn	0.311	0.443	0	0	3633	2657	787	86	103	908	309	181	180
Mat	CM CD8br (CD45RA-CCR7+)	2	Age	6	--	dn	0.09	0.0171	0	0	3633	2657	787	86	103	908	309	181	180
Mat	EM DN (CD4- CD8-) (CD45RA-CCR7-)	2	Age	6	--	dn	0.00189	0.000339	0	0	3633	2657	787	86	103	908	309	181	180
Mat	naive DN (CD4- CD8-) (CD45RA+CCR7+)	2	Age	6	--	dn	0.529	0.462	0	0	3633	2657	787	86	103	908	309	181	180
Mat	naive CD8br (CD45RA+CCR7+)	2	Age	6	--	dn	0.702	0.564	0	0	3633	2657	787	86	103	908	309	181	180
TBNK	B cell (CD19+)	2	Age	6	--	dn	0.8	0.447	0	9.79e-09	3896	2852	840	95	109	956	334	190	187
TBNK	NKT DN (CD4- CD8-) (CD3+CD16+CD56+)	2	Age	6	--	dn	0.000264	0.000828	0	5.33e-09	3896	2852	840	95	109	956	334	190	187
Treg	CD28+ DN (CD4- CD8-)	2	Age	6	--	dn	0.0422	0.0831	0	0	3646	2668	790	85	103	911	309	181	180
Treg	CD45RA+ CD28+ CD8br	2	Age	6	--	dn	0.0274	0.00569	0	0	3646	2668	790	85	103	911	309	181	180
Treg	CD45RA+ CD28+ CD8dim	2	Age	6	--	dn	0.421	0.494	0	0	3646	2668	790	85	103	911	309	181	180
TBNK	HLA DR+ CD4+ (Activated CD4 T cell)	2	Age	7	up	up	6.31e-06	0.223	4.17e-50	1.92e-17	3821	2801	821	91	108	940	329	183	185
Treg	CD45RA- CD28+ CD8dim (CD8 Memory )	2	Age	8	up	dn	0.00186	0.000163	0	0	3646	2668	790	85	103	911	309	181	180
TBNK	HLA DR+ CD8br (Activated CD8 T cell)	3	IHG-III or IHG-IV and Age	9	up	up	4.76e-31	2.26e-18	2.69e-22	5.14e-08	3821	2801	821	91	108	940	329	183	185
Treg	CD28- CD8br	3	IHG-III or IHG-IV and Age	9	up	up	6.68e-43	2.8e-42	4.97e-21	1.08e-05	3646	2668	790	85	103	911	309	181	180
TBNK	CD4- CD8- (T cells DN)	3	IHG-III or IHG-IV and Age	10	up	dn	4.71e-05	2.85e-05	0	0	3896	2852	840	95	109	956	334	190	187
TBNK	CD4- CD8dim	3	IHG-III or IHG-IV and Age	10	up	dn	2.45e-17	3.09e-13	0	4.14e-08	3896	2852	840	95	109	956	334	190	187
TBNK	NKT CD8dim (CD3+CD16+CD56+)	3	IHG-III or IHG-IV and Age	10	up	dn	8.48e-09	2.03e-08	6.83e-13	2.79e-07	3896	2852	840	95	109	956	334	190	187
Treg	CD28- CD127- CD25++ CD8br (CD8 Treg)	3	IHG-III or IHG-IV and Age	10	up	dn	3.95e-16	2.83e-16	9.73e-12	3.48e-06	3358	2443	741	78	96	838	273	166	161
Treg	CD28- CD25++ CD8br	3	IHG-III or IHG-IV and Age	10	up	dn	3.22e-15	2.18e-15	0	0	3358	2443	741	78	96	838	273	166	161
TBNK	CD4+/CD8br (T ratio)	3	IHG-III or IHG-IV and Age	11	dn	up	0	0	2.65e-14	9.77e-05	3896	2852	840	95	109	956	334	190	187
Mat	naive CD4+ (CD45RA+CCR7+)	3	IHG-III or IHG-IV and Age	12	dn	dn	1.06e-09	2.98e-06	0	0	3633	2657	787	86	103	908	309	181	180
Treg	resting CD4+ Treg (CD25hi CD127lo CD45RA+)	3	IHG-III or IHG-IV and Age	12	dn	dn	7.27e-05	8.72e-06	0	1.19e-12	3643	2665	790	85	103	910	309	181	180
DC	CD62L- DC (CD45+Lin-HLA-DR+)	4	Neutral	13	--	--	0.419	0.119	0.000451	0.000366	3609	2641	782	84	102	903	301	180	175
DC	CD62L- myeloid (CD11c+) DC (CD45+Lin-HLA-DR+)	4	Neutral	13	--	--	0.473	0.0638	0.112	0.0228	3609	2641	782	84	102	903	301	180	175
DC	CD86+ CD62L- DC (CD45+Lin-HLA-DR+)	4	Neutral	13	--	--	0.0823	0.0496	0.769	0.155	3609	2641	782	84	102	903	301	180	175
DC	CD86+ CD62L- myeloid (CD11c+) DC (CD45+Lin-HLA-DR+)	4	Neutral	13	--	--	0.124	0.0553	0.84	0.211	3609	2641	782	84	102	903	301	180	175
DC	CD86+ DC (CD45+Lin-HLA-DR+)	4	Neutral	13	--	--	0.326	0.0195	0.00244	0.0026	3609	2641	782	84	102	903	301	180	175
DC	CD86+ myeloid (CD11c+) DC (CD45+Lin-HLA-DR+)	4	Neutral	13	--	--	0.353	0.00983	0.00982	0.0438	3609	2641	782	84	102	903	301	180	175
DC	Monocyte (CD45+CD14+)	4	Neutral	13	--	--	0.179	0.367	0.000667	0.00716	3525	2572	772	82	99	881	294	177	173
TBNK	Granulocyte	4	Neutral	13	--	--	0.811	0.475	0.00154	0.086	3896	2852	840	95	109	956	334	190	187
Treg	activated CD4+ Treg (CD25+++CD127lo CD45RA-)	4	Neutral	13	--	--	0.0202	0.243	0.125	0.000573	3643	2665	790	85	103	910	309	181	180
Treg	CD39+ activated CD4+ Treg (CD25+++CD127lo CD45RA-)	4	Neutral	13	--	--	0.458	0.348	0.0461	0.00558	3643	2665	790	85	103	910	309	181	180
Treg	CD39+ CD8br	4	Neutral	13	--	--	0.000358	0.404	0.147	0.312	3646	2668	790	85	103	911	309	181	180
Treg	CD45RA- CD25hi CD4+ not Treg (CD127hi) Memory T cell	4	Neutral	13	--	--	0.00225	0.0353	1	0.143	3643	2665	790	85	103	910	309	181	180
TBNK	CD4+ CD8dim (T cells DP)	4	Neutral	14	up	up	1.42e-05	0.0035	2.94e-05	0.00424	3896	2852	840	95	109	956	334	190	187
Mat	CM CD4+ (CD45RA-CCR7+)	4	Neutral	15	dn	dn	1.34e-05	0.000229	3.73e-05	0.0182	3633	2657	787	86	103	908	309	181	180
TBNK	CD4+ CD8br (T cells DP)	4	Neutral	16	up	--	1.31e-06	0.000416	0.524	0.376	3896	2852	840	95	109	956	334	190	187
TBNK	HLA DR++ CD14+ Monocyte	4	Neutral	16	up	--	3.18e-07	0.0107	0.000253	0.692	3820	2801	820	91	108	940	329	183	185
Treg	CD25hi CD4+	4	Neutral	17	dn	--	2.02e-05	0.00116	0.0314	0.159	3643	2665	790	85	103	910	309	181	180
Treg	secreting CD4+ Treg (CD25++CD127lo CD45RA-)	4	Neutral	17	dn	--	2.36e-05	0.000624	0.465	0.0014	3643	2665	790	85	103	910	309	181	180
DC	CD11c+ CD62L- Monocyte (CD14+)	4	Neutral	18	--	up	0.497	0.567	2.24e-12	0.00985	3205	2321	712	76	96	801	266	166	158
DC	CD11c+ HLA DR++ Monocyte (CD14+)	4	Neutral	18	--	up	0.109	0.507	8.68e-13	0.0169	3208	2324	711	77	96	802	268	165	158
DC	CD11c+ Monocyte (CD14+)	4	Neutral	18	--	up	0.517	0.502	4.76e-12	0.00938	3209	2324	712	77	96	802	268	166	158
DC	CD62L- HLA DR++ Monocyte (CD14+)	4	Neutral	18	--	up	0.0169	0.191	1.79e-13	0.0124	3206	2323	711	76	96	802	266	165	158
DC	CD62L- Monocyte (CD14+)	4	Neutral	18	--	up	0.154	0.349	6.54e-09	0.0708	3207	2323	712	76	96	802	266	166	158
DC	HLA DR++ Monocyte (CD14+)	4	Neutral	18	--	up	0.00754	0.112	8.49e-17	0.00568	3520	2569	771	81	99	881	293	176	173
TBNK	CD14+ Monocyte	4	Neutral	18	--	up	0.00547	0.212	3.19e-08	0.000428	3894	2850	840	95	109	956	333	190	187
TBNK	NK (CD45+CD3-CD19-CD16+CD56+)	4	Neutral	18	--	up	0.6	0.61	2.64e-22	0.000343	3896	2852	840	95	109	956	334	190	187
Treg	CD39+ CD4+ Treg (CD25hi CD127lo)	4	Neutral	18	--	up	0.369	0.105	0.00109	6.5e-05	3643	2665	790	85	103	910	309	181	180
Treg	CD39+ secreting CD4+ Treg (CD25++CD127lo CD45RA-)	4	Neutral	18	--	up	0.576	0.209	0.000357	0.00014	3643	2665	790	85	103	910	309	181	180
DC	myeloid (CD11c+) DC	4	Neutral	19	--	dn	0.83	0.000876	0.000147	0.000867	3609	2641	782	84	102	903	301	180	175
Treg	CD39+ resting CD4+ Treg (CD25++CD127lo CD45RA+)	4	Neutral	19	--	dn	0.466	0.148	8.73e-09	0.00575	3643	2665	790	85	103	910	309	181	180
IR: Immunological Resilience; IHG: Immune Health Grade; Y, young and O, old as defined in the main text less than or equal to 40 years and equal to or greater than 70 years.
P, determined by wilcoxon rank-sum test. Two-sided tests were used.
Significant; P-value < 1.67E-04
