# Supplementary material for: Immune resilience despite inflammatory stress promotes longevity and favorable health outcomes including resistance to infection
Source: Nat Commun. 2023 Jun 13;14:3286. doi: 10.1038/s41467-023-38238-6 (PMC10264401; doi:10.1038/s41467-023-38238-6)
Supplement: Supplementary file 16 — Supplementary Data 13 [file 41467_2023_38238_MOESM16_ESM.xlsx]

## Sheet: Supplementary Data 13a
Supplementary Data 13a. Characteristics, sources, platform information and normalization performed in all gene expression datasets evaluated in the current study.
#	Dataset	Title	Accession links	Database	Taxonomy	Sample Count	Platform	Series Type	Source	Age [IQR]	Female %	Value Type	Norm. performed	Release Date	Age	Sex	Eth	Characteristics	PubMed ID
1	Ahuja Lab HIV dataset	Ahuja Lab - HIV Dataset from EIC	https://figshare.com/projects/Ahuja_Lab_HIV_dataset/158681	Figshare	Homo sapiens	72	GPL11154	RNA-Seq	PBMC	32.2 [28.6-38.9]	4	Counts	DESeq normalization and VST	--	Y	Y	Y	DTH; CD4 count; CD8 count; CMV serostatus	--
2	Ahuja Lab COVID-19 dataset	Ahuja Lab - COVID-19 Dataset	https://figshare.com/projects/Ahuja_Lab_COVID-19_dataset/158732	Figshare	Homo sapiens	48	GPL29480	RNA-Seq	Whole Blood	60.0 [47.0-73.5]	17.1	Counts	DESeq normalization and VST	--	Y	Y	Y	hospitalization status; length of hospital stay; mortality; plasma IL-6	34508765
3	GSE49454	Modular repertoire analyses identify dynamic type I and type II interferon transcriptional signatures in adult SLE patients	GSE49454	GEO	Homo sapiens	177	GPL10558	Microarray	Whole Blood	49.0 [30.0-51.0]	85	quantile normalized signal	Log2	2014-04-01	Y	Y	Y	drug regimen; cd4+ t cell; cd8+ t cell; batch; reanalysis; sdf file; analysis; subject; treatment; and others	24644022
4	HIV/TB Meta analysis	Meta analysis of GSE29429, GSE19439, GSE19442, GSE19444 and E-TABM-1036		GEO and ArrayExpress	Homo sapiens	850	v	Microarray	Whole Blood	--	--	multiple normalizations	Quantile	--	--	--	--	---	22700869; 20725040; 20844574
5	E-TABM-305	Transcription profiling of human lymphocytes from 1240 Mexican Americans for the discovery of expression QTLs	E-TABM-305	ArrayExpress	Homo sapiens	1240	A-MEXP-691 - Illumina Human-6 v1 Expression BeadChip	Microarray	PBMCs	38.0 [25.0 - 50.0]	59	standard background normalization	Quantile	2008-01-01	Y	Y	Y	disease state; clinical information	17873875
6	FHS Offspring cohort	NHLBI Framingham Heart Study Offspring cohort (dbGaP accessions: phs000007.v30.p11 and phs000363.v17.p11)		dbGaP	Homo sapiens	2308	GPL5175	Microarray	WBC	66.0 [60.0-73.0]	54	RMA normalized counts	None	2018-10-14	Y	Y	N	cardiovascular disease; diabetes; mortality	--
7	Sepsis Meta analysis	Meta analysis of E-MTAB-4421, E-MATB-4451, E-MATB-5273 and E-MATB-5274		ArrayExpress	Homo sapiens	624	A-MEXP-2210 (GPL10558)	Microarray	Leukocytes	--	--	Background subtracted and VST normalized	Quantile	--	--	--	--	---	26917434; 28036233
8	E-MTAB-1548	Transcription profiling by array of peripheral blood patients with sepsis, systemic inflammatory response syndrome and healthy individuals to identify a biomarker of sepsis	E-MATB-1548	ArrayExpress	Homo sapiens	166	A-MEXP-2183 (GPL13497)	Microarray	Whole Blood	excluding Healthy controls; 72 [62-79]	excluding Healthy controls; 28	RMA normalized; log transformed, baseline transformed using the median of control samples	Quantile	2014-03-15	Y	Y	N	disease	24388659; 25557485
9	GSE65219	Transcriptional analysis of PBMCs reveals sex specific changes in the aging of the immune system	GSE65219	GEO	Homo sapiens	176	GPL15988	Microarray	PBMCs	Young: 22.5 [20.2-24]; non-age: 90+	71	vst normalized	Quantile	2015-01-22	Y	Y	N	CMV serostatus; CMV titer; cf-dna	23291591; 23776639; 24479566; 23438186; 26188803
10	GSE65218	Identification of a prognostic signature for old-age mortality by integrating genome-wide transcriptomic data with the conventional predictors: the Vitality 90+ Study	GSE65218	GEO	Homo sapiens	151	GPL15988	Microarray	PBMCs	90+	70	vst normalized	Quantile	2015-01-22	Y	Y	N	BMI; frailty index; death status; follow_up_time; cf-dna	25213707; 26188803
11	Dementia Meta analysis	Meta analysis of Dementia (GSE140829, GSE140830) -GSE140831		GEO	Homo sapiens	1129	GPL15998	Microarray	Whole Blood	71 [65-76]	52.6	quantile and VST normalized signal	Quantile	2020-11-13	Y	Y	N	Diagnosis; Connectivity_zscore; Batch; ApoE status	https://www.biorxiv.org/content/biorxiv/early/2019/12/13/2019.12.13.875112.full.pdf
12	GSE16363	Microarray Analysis of Lymphatic Tissue Reveals Stage-Specific, Gene-Expression Signatures in HIV-1 Infection	GSE16363	GEO	Homo sapiens	52	GPL570	Microarray	Lymphatic tissue	39 [32-45]	15	RMA normalized counts	Log2 and Quantile	2009-06-02	Y	Y	Y	disease state; CD4 count; plasma HIV-1 rna levels	19596987
13	GSE68310	Host transcriptional response to influenza and other acute respiratory viral infections – a prospective cohort study	GSE68310	GEO	Homo sapiens	880	GPL10558	Microarray	Whole Blood	--	52	VST and robust spline	Quantile	2015-04-28	N	Y	N	timepoint; viral infection; baseline and spring anti-a/H1N1 ab titers	26070066
14	GSE52428	Host gene expression signatures of influenza A H1N1 and H3N2 virus infection in adults	GSE52428	GEO	Homo sapiens	649	GPL571	Microarray	Peripheral blood	--	--	ExpressionStat 5.0	Log2 and Quantile	2013-11-16	N	N	N	Challenge virus; symptom status; total symptom score; timepoint	23326326
15	GSE17156	Gene expression signatures of symptomatic respiratory viral infection in adults	GSE17156	GEO	Homo sapiens	113	GPL571	Microarray	Peripheral blood	--	--	Affymetrix signal	Quantile	2009-08-06	N	N	N	Challenge virus; symptom status; timepoint	19664979
16	GSE182616	Early Transcriptomic Response to Burn injury: Severe Burns are Associated with Immune Pathway Shutdown	GSE182616	GEO	Homo sapiens	785	GPL17077	Microarray	Whole Blood	41.0 [30.5-58.5]	23.53	Log ratio(test/reference RNA)	Quantile	2021-10-31	Y	Y	N	total burn surface area; mortality, timepoint	34791339
17	GSE185263	Predicting sepsis severity at first clinical presentation: the role of endotypes and mechanistic signatures	GSE185263	GEO	Homo sapiens	392	GPL16791	RNA-Seq	Whole Blood	59 [40-72]	44	Counts	DESeq normalization and VST	2022-01-10	Y	Y	N	country; site; mortality; Sequential Organ Failure Assessment (SOFA) Score	35027333
18	GSE111368	Progression of whole blood transcriptional signatures from interferon-induced to neutrophil-associated patterns in patients with severe influenza	GSE111368	GEO	Homo sapiens	359	GPL10558	Microarray	Whole Blood	35 [27-47]	50	log2 normalized signal	Quantile	2018-03-03	Y	Y	Y	severity; bacterial status; timepoint; flu strain	29777224
19	GSE30506	Response to Influenza infection in the pre-CC	GSE30506	GEO	Mus musculus	44	GPL7202	Microarray	Lung tissue	--	--	log2 background corrected and normalized intensities	Quantile	2011-07-08	N	N	N	Response group	22384400
DTH, Delayed-type hypersensitivity; HIV, Human immunodeficiency virus; IQR, Interquartile Range; Norm, Normalization; RMA, Robust Multichip Average; VST, variance stabilizing transformation

## Sheet: Supplementary Data 13b
Supplementary Data 13b. Gene representation of SAS-1, MAS-1, and IMM-AGE gene signatures in all the datasets evaluated in the current study.
Score	SAS-1	MAS-1	IMM-AGE						Score	SAS-1	MAS-1	IMM-AGE
Genes (n)	21	22	57						Genes (n)	21	22	57
Ahuja Lab HIV dataset	0.857143	0.909091	1						Ahuja_Lab-HIV_dataset	18	20	57
Ahuja Lab COVID-19 dataset	1	1	0.929825						Ahuja_Lab-COVID-19_dataset	21	22	53
GSE49454 (SLE)	0.904762	1	1						GSE49454 (SLE)	19	22	57
HIV/TB Meta analysis	0.714286	0.818182	0.842105						HIV/TB Meta_analysis	15	18	48
E-TABM-305 (SAFHS)	0.571429	0.863636	0.614035						E-TABM-305 (SAFHS)	12	19	35
FHS Offspring cohort	0.809524	0.954545	1						FHS Offspring cohort	17	21	57
Sepsis Meta analysis	0.857143	1	0.912281						Sepsis Meta_analysis	18	22	52
E-MTAB-1548	0.904762	1	1						E-MTAB-1548	19	22	57
GSE65219	0.904762	1	0.982456						GSE65219	19	22	56
GSE65218	0.904762	1	0.982456						GSE65218	19	22	56
Dementia Meta analysis	0.904762	1	0.982456						Dementia Meta_analysis	19	22	56
GSE16363	0.904762	0.909091	0.982456						GSE16363	19	20	56
GSE68310	0.904762	1	1						GSE68310	19	22	57
GSE52428	0.857143	0.863636	0.807018						GSE52428	18	19	46
GSE17156	0.857143	0.863636	0.807018						GSE17156	18	19	46
GSE182616	0.904762	1	1						GSE182616	19	22	57
GSE185263	0.952381	1	0.947368						GSE185263	20	22	54
GSE111368	0.857143	0.954545	0.929825						GSE111368	18	21	53
GSE30506 (mice)	0.714286	0.818182	0.842105						GSE30506 (mice)	15	18	48
% availability				Summary
Median	0.904762	1	0.982456	0.909091
Q1	0.857143	0.886364	0.877193	0.857143
Q3	0.904762	1	1	1

## Sheet: Supplementary Data 13c
Supplementary Data 13c. Sources for data access to various cohorts used in the current study.
#	Cohort	Organization	Co-author(s)	Address and/or contact
1	SardiNIA	Institute of Genetic and Biomedical Research; Italian National Research Council	Francesco Cucca, M.D. Edoardo Fiorillo, M.D.	Email: fcucca@irgb.cnr.it
2	HIV‒ UCSD	HIV Neurobehavioral Research Center, UCSD	Scott Letendre, M.D.	University of California San Diego - Office of IRB administration 9500 Gilman Dr, MC 0052 La Jolla, CA 92093 Email: irb@health.ucsd.edu Co-author email: sletendre@ucsd.edu
3	Schistosomiasis in Kenyan Children	Center for Global Health and Diseases, Case Western Reserve University	Christopher King, M.D., Ph.D.	Email: christopher.king@case.edu
4	Renal transplant recipients (RTR)	Oxford University Hospitals Research & Development	Matthew J. Bottomley, M.D., D.Phil.	Email: matthew.bottomley@ndm.ox.ac.uk
5	Female sex workers (FSWs) from The Kenya Majengo Observational Cohort Study cohort (MOCS)	Institute of Tropical and Infectious Diseases, University of Nairobi	Lyle R. McKinnon, Ph.D.	Email: Lyle.Mckinnon@caprisa.org
6	Primary infection cohort (PIC)	University of California San Diego (UCSD)	Susan J. Little, M.D.,	University of California San Diego - Office of IRB administration 9500 Gilman Dr, MC 0052 La Jolla, CA 92093 Email: irb@health.ucsd.edu Co-author email: slittle@ucsd.edu
7	Early infection cohort (EIC)	Infectious Disease Clinical Research Program (IDCRP), Uniformed Services University of the Health Sciences (USU)	Jason F Okulicz, M.D.	6270A Rockledge Drive, Suite 250, Bethesda, MD 20817. Email: contactus@idcrp.org
8	SIV‒ and SIV+ Sooty Mangabeys	Department of Medicine and Emory Vaccine Center, Emory University School of Medicine	Guido Silvestri, M.D.	Email: gsilves@emory.edu
9	SIV‒ Rhesus macaques	Key Laboratory of Animal Models and Human Disease Mechanisms of the Chinese Academy of Sciences & Yunnan Province, Kunming Institute of Zoology, Chinese Academy of Sciences	Yong-Tang Zheng, M.D.	Key Laboratory of Animal Models and Human Disease Mechanisms of the Chinese Academy of Sciences & Yunnan Province, Kunming Institute of Zoology, Chinese Academy of Sciences, Kunming, Yunnan 650223, China. Email: zhengyt@mail.kiz.ac.cn
10	Collaborative Cross (CC)-RIX mice	School of Medicine, UNC Institute for Global Health & Infectious Diseases	Mark T Heise, Ph.D.	Email: mark_heisem@med.unc.edu
