# Supplementary material for: Immune resilience despite inflammatory stress promotes longevity and favorable health outcomes including resistance to infection
Source: Nat Commun. 2023 Jun 13;14:3286. doi: 10.1038/s41467-023-38238-6 (PMC10264401; doi:10.1038/s41467-023-38238-6)
Supplement: Supplementary file 17 — Supplementary Data 14 [file 41467_2023_38238_MOESM17_ESM.xlsx]

## Sheet: Supplementary Data 14a
Supplementary Data 14a. Exact P-values per Figure panel.
Figure panel	Comparison	P-value	Notes
Fig 2d	COVID-19: SAS-1	0.00584074
	COVID-19: MAS-1	0.00102233
	COVID-19: IMM-AGE	0.0196945
	FHS: SAS-1	0.000199259
	FHS: MAS-1	0.000606191
	FHS: IMM-AGE	0.0452894
Fig 2f	By Age	4.48793e-25
	By Age and Sex	7.56871e-33
Fig 2g	IHG-I Vs. Rest: Sex	3.5107e-08
	IHG-I Vs. Rest: Age	2.59184e-21
	IHG-II vs. I: Sex	0.000109004
	IHG-II vs. I: Age	2.43907e-17
	IHG-III & IV vs. IHG-I: Sex	9.73587e-09
	IHG-III & IV vs. IHG-I: Age	1.96135e-08
	IHG-II vs. IHG-III & IV: Sex	0.000127573
	IHG-II vs. IHG-III & IV: Age	0.108555
Fig 3a	IHG by S. haematobium egg counts	9.99999e-07
Fig 3b	Overall: IHG-I: B vs. C	1.12133e-14
	Overall: IHG-II: B vs. C	3.39983e-09
	Overall: IHG-IV: B vs. C	0.0159766
	Younger: Overall: IHG-I: B vs. C	1.01108e-07
	Younger: Overall: IHG-II: B vs. C	5.48029e-08
	Older: Overall: IHG-I: B vs. C	1.96219e-08
	Older: Overall: IHG-II: B vs. C	0.00283212
	Older: Overall: IHG-IV: B vs. C	0.00727777
Fig 3d	All: CMV- vs. CMV+	1.8146e-07
	Y: IHG-II: CMV- vs. CMV+	0.00351853
	O: IHG-II: CMV- vs. CMV+	2.16862e-06
	O: IHG-IV: CMV- vs. CMV+	0.000189897
Fig 3e	IHG-I vs. rest	2.04905e-06
	IHG-IV vs. rest	0.00305352
Fig 3f	Sex	0.0148126
	NH vs. H	1.19117e-20
	H-S vs. NS	0.0949453
	WHO ordinal scale	9.99999e-07
Fig 3h	IHG by HIV-VL	1.49392e-32
	Years on ART: IHG-I vs. rest	0.00554
	Years on ART: IHG-IV vs. rest	0.000196
Fig 3j	Years since entry	4.77392e-08
Fig 3k	IHG by Duration of sex work	0.59113
	IHG by Condom usage	0.0274967
	IHG by Clients per week	0.0735422
	IHG by Δ(Clients/week-condom usage)	0.00269446
	IHG by BAS	0.036508
	IHG by STI direct score	0.0147046
	IHG by STI indirect score	0.00633746
	IHG by STI total score	0.00957384
	HIV status by Duration of sex work	0.582442
	HIV status by Condom usage	0.00295354
	HIV status by Clients per week	0.0230263
	HIV status by Δ(Clients/week-condom usage)	3.99208e-05
	HIV status by BAS	9.17643e-06
	HIV status by STI direct score	0.027736
	HIV status by STI indirect score	0.0813518
	HIV status by STI total score	0.0290739
Fig 4a	IHG by Years since baseline	0.010112
	BAS by Years since baseline	2.503e-06
Fig 4b	All: IHG: baseline vs. ≥4 yrs	0.00396928
	BAS: baseline vs. ≥4 yrs	2.14538e-07
Fig 4c	FSWs: HIV- vs. HIV+	4.24057e-09
	SM: SIV- vs. SIV+	0.000420425
Fig 4d	SIV- SM: Sex	0.0169971
	SIV- SM: Age	0.570124
	SIV+ SM: Sex	0.00565803
	SIV+ SM: Age	0.0469055
Fig 4e	SIV- Rhesus: Sex	0.0449407
	SIV- Rhesus: Age	1.88083e-05
Fig 4f	Ebola infection: Resistant vs. Lethal	0.0101713
Fig 4h	Time to 2nd CSCC-free by IHG	0.0388042
Fig 4i	Time to AIDS-free by IHG	< 2.2E-16	actual P-value from logrank test is 0
	HIV-VL: IHG-I vs. IHG-II	2.90802e-05
	HIV-VL: IHG-I vs. IHG-III	4.37377e-07
	HIV-VL: IHG-I vs. IHG-IV	1.08947e-40
Fig 4j	IHG-I vs. IHG-II	0.000441574
	IHG-II vs. IHG-III	4.37377e-07
	IHG-III vs. IHG-IV	1.08947e-40
Fig 4k	Entry: IHG-I vs. rest	2.70051e-28
	Year 1: IHG-I vs. rest	0.113263
	Year 2: IHG-I vs. rest	0.00304771
	Year 3: IHG-I vs. rest	0.00390339
	Year 4: IHG-I vs. rest	0.00868979
	Year 5: IHG-I vs. rest	0.000121043
Fig 5a	BAS	0.000998695
	Became HIV+ later: no vs. yes	0.00940719
Fig 5c	Please refer to Supplementary Data 14b
Fig 6b	SardiNIA: Age	9.99999e-07
Fig 6c	COVID-19: baseline vs. Convalescent	9.99999e-07
Fig 6d	PIC: pre vs. during ART	1e-07
	FSWs: BAS	0.000586257
Fig 7b	Sex	2.44677e-23
	Sex: SAS-1High/MAS-1Low vs. rest	9.15489e-20
	Sex: SAS-1Low/MAS-1High vs. rest	1.69142e-14
	Age	3.10925e-16
	Age: SAS-1High/MAS-1Low vs. rest	1.60805e-09
	Age: SAS-1Low/MAS-1High vs. rest	9.80935e-16
Fig 7c	Sex	1.42957e-08
	Age overall	6.46759e-06
	Age: SAS-1High/MAS-1Low vs. rest	3.44067e-06
	Age: SAS-1Low/MAS-1High vs. rest	0.000117107
	15-24: Sex	0.0525593
	25-34: Sex	0.00106694
	35-44: Sex	0.00698268
	45-54: Sex	0.201764
	55-64: Sex	0.0169228
	65-74: Sex	0.322638
	≥75: Sex	0.384878
Fig 7d	41-60 yr: Control vs. Dementia	0.0183
	81-100 yr: Control vs. Dementia	0.971
	Control: SAS-1High/MAS-1Low vs. rest	5.46e-05
	Dementia: SAS-1High/MAS-1Low vs. rest	0.00226
Fig 7e	IHG-I vs. IHG-II	0.00993987
	IHG-I vs. IHG-IV	0.003151
Fig 7f	overall	0.00946621
	IHG-I vs. IHG-II	0.0118272
	IHG-I vs. IHG-IV	0.000360748
Fig 7g	IHG-I vs. IHG-II	0.0490933
	IHG-I vs. IHG-IV	0.0114501
	IHG-I vs. SVC	0.00741303
Fig 7h	<75 vs. 75+	0.0140469
	Overall (NH-S,H-S,NS)	5.82866e-07
Fig 7i	COVID-19: IHG-I vs. IHG-II/IV	0.000121459
	SLE: IHG-I vs. rest	0.00433156
	HIV: SAS-1High/MAS-1Low vs. rest	0.00758
Fig 8a	Time to Survival by SAS-1/MAS-1 profiles	1.4221e-11
Fig 8b	Survival status	7.11896e-12
	Survival status: SAS-1High/MAS-1Low vs. rest	7.01067e-08
	Survival status: SAS-1Low/MAS-1High vs. rest	7.78789e-12
Fig 8d	Sepsis #1: CAP: G1 vs. G2	3.67086e-37
	Sepsis #1: FP: G1 vs.G2	0.000203428
	Sepsis #2: Overall	1.24109e-07
	Sepsis #2: Disease overall	1.24109e-07
	Sepsis #2: SAS-1High/MAS-1Low vs. rest	0.000122
	Sepsis #2: SAS-1Low/MAS-1High vs. rest	0.00453
Fig 8e	pre vs. D0	< 2.2E-16
	D0 vs. Spring	< 2.2E-16
	D0: SAS-1High/MAS-1Low vs. SAS-1Low/MAS-1High	0.43324
	D2: SAS-1High/MAS-1Low vs. SAS-1Low/MAS-1High	0.0482205
	D4: SAS-1High/MAS-1Low vs. SAS-1Low/MAS-1High	0.00493376
	D6: SAS-1High/MAS-1Low vs. SAS-1Low/MAS-1High	3.11384e-05
	D21: SAS-1High/MAS-1Low vs. SAS-1Low/MAS-1High	2.80677e-06
	Spring: SAS-1High/MAS-1Low vs. SAS-1Low/MAS-1High	0.00251508
Fig 8g	T1: Symp. vs. asymp.	1
	T2: Symp. Vs. asymp.	0.00325866
Fig 8h	T1: Symp. vs. asymp.	0.0647
	T2: Symp. Vs. asymp.	1.25e-06
Fig 8i	HC vs. T1	< 2.2E-16
	T1 vs. T3	4.81e-09
Fig 9c	Please refer to source data file
Fig 9d	CD127+CD8+: IHG-I/II vs. IHG-III/IV	5.83068e-09
	CD28-CD95+CD8+: IHG-I/II vs. IHG-III/IV	0.000572367
	CCR7+CD8+: IHG-I vs. IHG-III	4.90656e-06
	CCR7+CD8+: IHG-II vs. IHG-IV	0.0143701
	CXCR4+CD8+: IHG-I vs. IHG-III	0.00228751
	CXCR4+CD8+: IHG-II vs. IHG-IV	0.0340626
	CD45RA+CD62L+CD8+: IHG-I vs. IHG-III	4.2822e-05
	CD45RA+CD62L+CD8+: IHG-II vs. IHG-IV	0.0763996
Fig 9e	Age	0.00088222
	IHG	0.000545714
Fig 10b	Please refer to Supplementary Data 12
Fig 10c	Group1: IHG	5.94026e-115	FDR value
	Group1: Age	0.0153388	FDR value
	Group 3: IHG	4.07652e-81	FDR value
	Group 3: Age	7.13425e-59	FDR value
Supplementary Fig 2b	Time to Survival by SAS-1	1.11022e-16
	Time to Survival by MAS-1	3.31324e-09
	Time to Survival by IMM-AGE	1.12211e-08
Supplementary Fig 2c	CD25+CD127-CD4+ by S. haematobium egg counts	2.10506e-05
Supplementary Fig 3b	IHG by Duration of sex work	0.97227
	IHG by Condom usage	5.39646e-05
	IHG by Clients per week	0.0143628
	IHG by Δ(Clients/week-condom usage)	1.58314e-08
	IHG by BAS	1.06459e-05
	IHG by STI direct score	0.0616696
	IHG by STI indirect score	7.69523e-06
	IHG by STI total score	2.38166e-05
	HIV status by Duration of sex work	0.608769
	HIV status by Condom usage	0.00450656
	HIV status by Clients per week	0.0560184
	HIV status by Δ(Clients/week-condom usage)	8.50045e-09
	HIV status by BAS	2.95351e-07
	HIV status by STI direct score	0.00237924
	HIV status by STI indirect score	0.00971986
	HIV status by STI total score	0.00398111
Supplementary Fig 3c	STI indirect score by BAS	1.25039e-05
	STI direct score by BAS	0.00434346
	STI total score by BAS	5.54773e-06
Supplementary Fig 4a	IHG by Years since baseline	0.010112
	BAS by Years since baseline	2.503e-06
	CD4+ by Years since baseline	0.164721
	CD8+ by Years since baseline	7.25632e-05
	CD4:CD8 ration by Years since baseline	9.66094e-12
Supplementary Fig 4b	Overall: Baseline vs. ≥4 yrs	0.00396928
Supplementary Fig 4c	BAS: baseline vs. ≥4 yrs	2.14538e-07
	CD4+: baseline vs. ≥4 yrs	0.908302
	CD8+: baseline vs. ≥4 yrs	0.000134591
	CD4:CD8 ratio: baseline vs. ≥4 yrs	6.62841e-07
Supplementary Fig 4d	Overall: CD8+: baseline vs. in year 6	0.00315514
	Overall: IHG: baseline vs. in year 6	0.00642128
	Baseline IHG-III: CD8+: baseline vs. in year 6	0.00244141
	Baseline IHG-III: IHG: baseline vs. in year 6	7.39602e-07
Supplementary Fig 6	SIV-	0.605674
	SIV+	0.0467241
Supplementary Fig 8	CD57+CD8+ high vs. low by IHG	0.00130418
Supplementary Fig 9	Overall: CD4+	5.69375e-47
	Overall: CD8+	4.18132e-68
	Overall: CD4:CD8 ratio	1.12381e-12
	Overall: ΔCD4 vs. ΔCD8	9.337e-11
	Females: CD4+	2.119e-30
	Females: CD8+	1.432e-47
	Females: CD4:CD8 ratio	2.151e-10
	Females: ΔCD4 vs. ΔCD8	1.316e-08
	Males: CD4+	1.534e-18
	Males: CD8+	4.469e-24
	Males: CD4:CD8 ratio	0.0001081
	Males: ΔCD4 vs. ΔCD8	0.0003449
Supplementary Fig 10	BAS	4.95489e-07
	STI total score	0.0189999
	IHG-IIa vs. I	0.573416
	IHG-IIb vs. I	0.943097
	IHG-III vs. I	0.00163047
	IHG-Iva vs. I	0.000248272
	IHG-IVb vs. I	0.00411228
	IHG-IVc vs. I	0.417291
Supplementary Fig 11	FHS: SAS-1/MAS-1 correlation	3.1656e-69
	FHS: SAS-1/IMM-AGE correlation	< 2.2E-16
	FHS: SAS-1/age correlation	2.59931e-29
	FHS: MAS-1/IMM-AGE correlation	2.97648e-98
	FHS: MAS-1/age correlation	1.81552e-09
	FHS: IMM-AGE /age correlation	2.26594e-31
	SAFHS: SAS-1/MAS-1 correlation	6.19e-51
	SAFHS: SAS-1/IMM-AGE correlation	1.08e-262
	SAFHS: SAS-1/age correlation	1.89e-13
	SAFHS: MAS-1/IMM-AGE correlation	1.56e-43
	SAFHS: MAS-1/age correlation	0.002172
	SAFHS: IMM-AGE /age correlation	4.53e-29
	COVID-19: SAS-1/MAS-1 correlation	3.21277e-06
	COVID-19: SAS-1/IMM-AGE correlation	1.54851e-22
	COVID-19: SAS-1/age correlation	0.00212127
	COVID-19: MAS-1/IMM-AGE correlation	8.94544e-05
	COVID-19: MAS-1/age correlation	0.0129804
	COVID-19: IMM-AGE /age correlation	0.000120199
Supplementary Fig 12a	FHS: SAS-1: Sex	5.29448e-32
	FHS: MAS-1: Sex	3.48114e-10
	FHS: IMM-AGE: Sex	1.47834e-39
	SAFHS: SAS-1: Sex	3.45803e-11
	SAFHS: MAS-1: Sex	0.877877
	SAFHS: IMM-AGE: Sex	9.39929e-15
Supplementary Fig 12b	SAS-1	< 2.2E-16
	MAS-1	2.332e-08
	IMM-AGE	9.992e-16
Supplementary Fig 12c	Overall age (Finnish)	2.406e-07
	USA: HIV- vs. HIV+ no ART	0.06519
	USA :HIV- vs. HIV+ ART	0.00503
	UK: Control vs. LTBI	0.3772
	Africa: HIV- Control vs. HIV+	0.1017
	Overall age (Finnish)	0.02862
	USA: HIV- vs. HIV+ no ART	0.8393
	USA :HIV- vs. HIV+ ART	0.2593
	UK: Control vs. LTBI	0.7757
	Africa: HIV- Control vs. HIV+	0.201
	Overall age (Finnish)	3.537e-11
	USA: HIV- vs. HIV+ no ART	4.031e-06
	USA :HIV- vs. HIV+ ART	4.861e-05
	UK: Control vs. LTBI	0.6756
	Africa: HIV- Control vs. HIV+	1.384e-05
Supplementary Fig 13a	Sex`	2.44677e-23
	Age	3.10925e-16
	Age: SAS-1High/MAS-1Low vs. rest	1.60805e-09
	Age: SAS-1Low/MAS-1High vs. rest	9.80935e-16
	40-50: Sex	0.186703
	51-60: Sex	8.53307e-09
	61-70: Sex	1.28025e-12
	71-80: Sex	0.00130321
	81-92: Sex	0.0247302
Supplementary Fig 13b	Sex`	0.000118876
	Age	0.00588145
	Age: SAS-1High/MAS-1Low vs. rest	0.000247175
	Age: SAS-1Low/MAS-1High vs. rest	0.00754285
	25-34: Sex	0.530224
	35-44: Sex	0.457024
	45-54: Sex	0.593059
	55-64: Sex	0.0230039
	65-74: Sex	0.00256527
Supplementary Fig 13c	SAS-1: HIV+: IHG-I vs. rest	0.000606224
	SAS-1: SLE HIV-: IHG-I vs. rest	5.32e-07
	SAS-1: COVID-19: IHG-I vs. rest	0.000541362
	SAS-1: COVID-19: Overall	0.000368676
	MAS-1: HIV+: IHG-I vs. rest	0.893656
	MAS-1: SLE HIV-: IHG-I vs. rest	4.7e-08
	MAS-1: COVID-19: IHG-I vs. rest	3.33177e-05
	MAS-1: COVID-19: Overall	0.000171434
	IMM-AGE: HIV+: IHG-I vs. rest	0.00517175
	IMM-AGE: SLE HIV-: IHG-I vs. rest	3.2e-08
	IMM-AGE: COVID-19: IHG-I vs. rest	0.000756085
	IMM-AGE: COVID-19: Overall	0.000534807
Supplementary Fig 13d	Time to survival by SAS-1 and Sex in younger	0.0550887
	Time to survival by SAS-1 and Sex in Older	0.00016801
	Time to survival by MAS-1 and Sex in younger	0.000110936
	Time to survival by MAS-1 and Sex in Older	0.00037698
Supplementary Fig 13e	22.5 vs. 90+ (young vs. old)	1.14599e-13
	Time to survival by SAS-1	0.946
	Time to survival by MAS-1	0.107
Supplementary Fig 13f	Cohort 1: G1 vs. G2	2.43576e-25
	Cohort 2: G1 vs. G2	9.27379e-07
	Cohort 3: CAP: G1 vs. G2	0.000117807
	Cohort 3: FP: G1 vs. G2	0.00137994
	Cohort 4: CAP: G1 vs. G2	0.00292314
	Cohort 4: FP: G1 vs. G2	0.0931559
Supplementary Fig 13g	TBSA≤20%: SAS-1High/MAS-1Low vs. rest	0.00673645
	TBSA≤20%: SAS-1Low/MAS-1High vs. rest	0.0838236
	TBSA>20%: SAS-1High/MAS-1Low vs. rest	0.00047179
	TBSA>20%: SAS-1Low/MAS-1High vs. rest	0.00186411
Supplementary Fig 13h	Overall (HC; Surv; Died)	0.0004998
	Overall SOFA	0.0004998
Supplementary Fig 13i	Low vs. High	0.0258347
Supplementary Fig 14	PD1+CD4+: Age	1.90452e-06
	PD1+CD4+: IHG	0.00127428
	PD1+CD8+: Age	0.00088222
	PD1+CD8+: IHG	0.000545714
Supplementary Fig 19a	Age	2.52449e-25
	15-29: Sex	0.0351679
	30-49: Sex	1.06382e-05
	50-69: Sex	0.00138357
	70-79: Sex	0.420611
	≥80: Sex	0.366069
Supplementary Fig 19b	Age	3.31444e-23
	15-29: Sex	0.0710858
	30-49: Sex	3.02539e-05
	50-69: Sex	0.00105209
	70-79: Sex	0.127056
	≥80: Sex	0.60668
Supplementary Fig 19c	15-29: Grp 1 vs. Grp 2	0.60685
	30-49: Grp 1 vs. Grp 2	0.336426
	50-69: Grp 1 vs. Grp 2	0.522693
	70-79: Grp 1 vs. Grp 2	0.976243
	≥80: Grp 1 vs. Grp 2	0.792693
Supplementary Fig 20a	HIV- UCSD: Overall CD8+: CMV- vs. CMV+	1.94329e-15
	HIV- UCSD: Ratio≥1.75&IHG-II: CD8+: CMV- vs. CMV+	0.350937
	HIV- UCSD: Ratio≥1.75&IHG-I: CD8+: CMV- vs. CMV+	0.00804903
	HIV- UCSD: 1.00≤Ratio<1.75&IHG-II: CD8+: CMV- vs. CMV+	0.220868
	HIV- UCSD: 1.00≤Ratio<1.75&IHG-I: CD8+: CMV- vs. CMV+	0.448695
	HIV- UCSD: IHG-IV: CD8+: CMV- vs. CMV+	0.767137
	HIV- UCSD: IHG-III: CD8+: CMV- vs. CMV+	0.140351
	HIV- UCSD: CMV status by IHG & CD4:CD8 ratio groups	5.66117e-12
	Acute COVID-19: Overall CD8+: CMV- vs. CMV+	3.18526e-08
	Acute COVID-19: Ratio≥1.75&IHG-II: CD8+: CMV- vs. CMV+	0.00593426
	Acute COVID-19: Ratio≥1.75&IHG-I: CD8+: CMV- vs. CMV+	0.213073
	Acute COVID-19: 1.00≤Ratio<1.75&IHG-II: CD8+: CMV- vs. CMV+	0.196316
	Acute COVID-19: 1.00≤Ratio<1.75&IHG-I: CD8+: CMV- vs. CMV+	0.154043
	Acute COVID-19: IHG-IV: CD8+: CMV- vs. CMV+	0.505237
	Acute COVID-19: IHG-III: CD8+: CMV- vs. CMV+	0.857143
	Acute COVID-19: CMV status by IHG & CD4:CD8 ratio groups	4.97444e-09
	Convalescent COVID-19: Overall CD8+: CMV- vs. CMV+	0.00183502
	Convalescent COVID-19: Ratio≥1.75&IHG-II: CD8+: CMV- vs. CMV+	0.894499
	Convalescent COVID-19: Ratio≥1.75&IHG-I: CD8+: CMV- vs. CMV+	0.53393
	Convalescent COVID-19: 1.00≤Ratio<1.75&IHG-II: CD8+: CMV- vs. CMV+	0.804453
	Convalescent COVID-19: 1.00≤Ratio<1.75&IHG-I: CD8+: CMV- vs. CMV+	0.10415
	Convalescent COVID-19: IHG-IV: CD8+: CMV- vs. CMV+	0.211024
	Convalescent COVID-19: IHG-III: CD8+: CMV- vs. CMV+	0.8
	Convalescent COVID-19: CMV status by IHG & CD4:CD8 ratio groups	0.0658522
Supplementary Fig 20b	HIV- UCSD	0.00185172
	Acute COVID-19	1.71774e-05
	Convalescent COVID-19	0.00139518
Supplementary Fig 20c	HIV- UCSD: 15-24: CMV- vs. CMV+	0.0631214
	HIV- UCSD: 25-29: CMV- vs. CMV+	0.00442673
	HIV- UCSD: 30-39: CMV- vs. CMV+	0.00934611
	HIV- UCSD: 40-49: CMV- vs. CMV+	0.00222031
	HIV- UCSD: 50-59: CMV- vs. CMV+	0.0136001
	HIV- UCSD: ≥60: CMV- vs. CMV+	0.00421448
	Acute COVID-19: 21-39: CMV- vs. CMV+	0.682976
	Acute COVID-19: 40-49: CMV- vs. CMV+	0.0172928
	Acute COVID-19: 50-59: CMV- vs. CMV+	0.578267
	Acute COVID-19: 60-69: CMV- vs. CMV+	2.26389e-06
	Acute COVID-19: ≥70: CMV- vs. CMV+	0.000107461
	Convalescent COVID-19: 21-39: CMV- vs. CMV+	0.171187
	Convalescent COVID-19: 40-49: CMV- vs. CMV+	0.524571
	Convalescent COVID-19: 50-59: CMV- vs. CMV+	0.0438295
	Convalescent COVID-19: 60-69: CMV- vs. CMV+	0.0690895
	Convalescent COVID-19: ≥70: CMV- vs. CMV+	0.963866
Supplementary Fig 20d	CMV status by IHG	0.00015448
	CD57+CD8+ high vs. low by IHG	0.00130418
Supplementary Fig 20e	Urine drug test positive: CMV- vs. CMV+	0.0299941
	CMV+: Urine drug test + vs. –	0.0784915
Supplementary Fig 20f	HIV- UCSD CMV+: Sex	0.0343774
	Acute COVID-19 CMV+: Sex	0.0138341
	Convalescent COVID-19 CMV+: Sex	0.142963
Supplementary Fig 21	Ebola infection: Resistant vs. Lethal	0.0101713
Supplementary Fig 22c	CD4:CD8 ratio 1.00-1.75 vs. <1.00	0.0106243
	CD4:CD8 ratio ≥1.75 vs. 1.00-1.75	6.67577e-06
Supplementary Fig 23a	IHG-I: CD4+: Y vs. O	6.02516e-12
	IHG-I: CD8+: Y vs. O	2.39748e-30
	IHG-I: CD4:CD8 ratio: Y vs. O	9.42752e-14
	IHG-II: CD4+: Y vs. O	3.11231e-06
	IHG-II: CD8+: Y vs. O	1.40148e-09
	IHG-II: CD4:CD8 ratio: Y vs. O	8.81911e-06
	IHG-III: CD4+: Y vs. O	0.626153
	IHG-III: CD8+: Y vs. O	0.786802
	IHG-III: CD4:CD8 ratio: Y vs. O	0.583858
	IHG-IV: CD4+: Y vs. O	0.0336372
	IHG-IV: CD8+: Y vs. O	0.456103
	IHG-IV: CD4:CD8 ratio: Y vs. O	0.00499192
Supplementary Fig 23d	<40 vs. ≥40 yrs in HIV- UCSD	1.7377e-08
Supplementary Fig 23e	<40 vs. ≥40 yrs in SardiNIA	< 2.2E-16	actual P-value from Kolmogorov-Smirnov test is 0
Supplementary Fig 24b	Please refer to Supplementary Data 12
Supplementary Section 1.3.1 Table	Sex: SIV- vs. SIV+	0.586769
	Age at experiment years: SIV- vs. SIV+	0.000616157
	CD4+ counts: SIV- vs. SIV+	0.173757
	CD8+ counts: SIV- vs. SIV+	3.57412e-06
	CD4:CD8 ratio: SIV- vs. SIV+	0.00677786

## Sheet: Supplementary Data 14b
Supplementary Data 14b. Exact P-values in figure panel 5c
Comparison			P-value
Age		15-29 yr	0.546035
		30-59 yr		1.18637e-21
		60-103 yr
Sex	15-29 yr	Fe	0.00373401
		Ma
	30-59 yr	Fe		6.30396e-07
		Ma
	60-103 yr	Fe	0.0016291
		Ma
Microbial Exposures		Child. Hos
		Pakistan
		Ethiopian Helm.
Impure clotting factors	Hemophilia A	Mild	4.15173e-08
		Severe
Behavioral factors		Sex work
		IVD use
		Heroin
	Amsterdam	MSW vs. MSM: Low risk	0.341596
		MSW vs. MSM: High risk		0.00271409
		MSM: Low risk vs. High risk	0.00069624
	UK cohort	MSM
Tetanus vaccine		1 wk before	0.09023
		1-2 wk after
Alloresponse	GVHD	No		0.0118248
		Yes
Survival		Better	0.000186325
		Worse
Cognitive function		Intact		0.12177
		Impaired
Virus associated cancer		Control	0.00131605
		Cancer
Lung Cancer		Control	0.00994344
		Cancer
Leukemia progression		Slower		0.0195065
		Faster
Flu vaccine response		Better	0.0760428
		Worse
CMV serostatus	18-29 yr	CMV-		6.45187e-06
		CMV+
	30-59 yr	CMV-	0.0300834
		CMV+
	60-79 yr	CMV-		0.00288633
		CMV+
HIV Serostatus	FSW	Remain HIV-	3.61729e-09
		Later HIV+
