# Supplementary material for: Immune resilience despite inflammatory stress promotes longevity and favorable health outcomes including resistance to infection
Source: Nat Commun. 2023 Jun 13;14:3286. doi: 10.1038/s41467-023-38238-6 (PMC10264401; doi:10.1038/s41467-023-38238-6)
Supplement: Supplementary file 19 — Source Data [file 41467_2023_38238_MOESM19_ESM.xlsx]

## Sheet: Fig 2
	Fig 2d		COVID-19							Framingham Heart Study (FHS)
		aHR (95% CI) data are presented in Supplementary Data 9a								Publicly available data; aHR (95% CI) data are presented in Supplementary Data 9a
	Fig 2f		SardiNIA
		IHG	15-29	30-49	50-69	70-79	80-89	≥90	15-29		30-49		50-69		70-79		80-89		≥90
									F	M	F	M	F	M	F	M	F	M	F	M
		I	473	1075	983	242	60	6	282	191	648	427	588	395	139	103	37	23	5	1
		II	77	330	297	119	57	13	36	41	179	151	152	145	65	54	27	30	9	4
		III	10	25	26	12	5	0	4	6	7	18	11	15	7	5	3	2	0	0
		IV	5	23	29	12	11	3	1	4	5	18	10	19	4	8	6	5	0	3
	Fig 2g		SardiNIA
		Data derived from Fig. 2f with more than 1000 datapoints - individual datapoints are not presented here

## Sheet: Fig 3
	Fig 3a		Kenyan children with Schistosomiasis
			Eggs/mL
		IHG	0	1-99	100-499	≥500
		I	13	58	6	1
		II	5	13	8	1
		III	0	5	0	0
		IV	2	22	23	12
	Fig 3b		COVID-19
		ID	IHG	Time	CMV Status	Young/Old
		1	II	Baseline	Neg	Young
		1	II	Convalescent	Neg	Young
		2	II	Baseline	Neg	Young
		2	II	Convalescent	Neg	Young
		3	II	Baseline	Neg	Young
		3	I	Convalescent	Neg	Young
		4	IV	Baseline	Neg	Young
		4	IV	Convalescent	Neg	Young
		5	I	Baseline	Neg	Young
		5	I	Convalescent	Neg	Young
		6	II	Baseline	Pos	Old
		6	I	Convalescent	Pos	Old
		7	I	Baseline	Neg	Young
		7	I	Convalescent	Neg	Young
		8	I	Baseline	Neg	Old
		8	I	Convalescent	Neg	Old
		9	II	Baseline	Neg	Young
		9	II	Convalescent	Neg	Young
		10	II	Baseline	Neg	Old
		10	II	Convalescent	Neg	Old
		11	I	Baseline	Pos	Young
		11	I	Convalescent	Pos	Young
		12	I	Baseline	Pos	Young
		12	III	Convalescent	Pos	Young
		13	II	Baseline	Neg	Old
		13	II	Convalescent	Neg	Old
		14	IV	Baseline	Pos	Old
		14	II	Convalescent	Pos	Old
		15	II	Baseline	Neg	Old
		15	I	Convalescent	Neg	Old
		16	IV	Baseline	Neg	Old
		16	IV	Convalescent	Neg	Old
		17	I	Baseline	Neg	Old
		17	I	Convalescent	Neg	Old
		18	IV	Baseline	Neg	Young
		18	IV	Convalescent	Neg	Young
		19	I	Baseline	Neg	Old
		19	I	Convalescent	Neg	Old
		20	II	Baseline	Neg	Old
		20	II	Convalescent	Neg	Old
		21	IV	Baseline	Pos	Old
		21	I	Convalescent	Pos	Old
		22	II	Baseline	Neg	Young
		22	I	Convalescent	Neg	Young
		23	I	Baseline	Neg	Young
		23	I	Convalescent	Neg	Young
		24	IV	Baseline	Pos	Old
		24	IV	Convalescent	Pos	Old
		25	II	Baseline	Pos	Young
		25	II	Convalescent	Pos	Young
		26	II	Baseline	Pos	Old
		26	II	Convalescent	Pos	Old
		27	I	Baseline	Pos	Young
		27	I	Convalescent	Pos	Young
		28	I	Baseline	Neg	Young
		28	II	Convalescent	Neg	Young
		29	II	Baseline	Pos	Old
		29	I	Convalescent	Pos	Old
		30	II	Baseline	Neg	Old
		30	II	Convalescent	Neg	Old
		31	I	Baseline	Pos	Old
		31	I	Convalescent	Pos	Old
		32	I	Baseline	Neg	Young
		32	I	Convalescent	Neg	Young
		33	II	Baseline		Young
		33	I	Convalescent		Young
		34	I	Baseline	Neg	Young
		34	I	Convalescent	Neg	Young
		35	I	Baseline	Neg	Young
		35	I	Convalescent	Neg	Young
		36	II	Baseline	Neg	Old
		36	IV	Convalescent	Neg	Old
		37	I	Baseline	Pos	Young
		37	I	Convalescent	Pos	Young
		38	II	Baseline	Pos	Young
		38	I	Convalescent	Pos	Young
		39	II	Baseline	Neg	Old
		39	I	Convalescent	Neg	Old
		40	I	Baseline	Neg	Young
		40	I	Convalescent	Neg	Young
		41	II	Baseline	Pos	Old
		41	I	Convalescent	Pos	Old
		42	II	Baseline	Neg	Young
		42	II	Convalescent	Neg	Young
		43	II	Baseline	Neg	Young
		43	I	Convalescent	Neg	Young
		44	IV	Baseline	Pos	Old
		44	IV	Convalescent	Pos	Old
		45	II	Baseline	Neg	Young
		45	I	Convalescent	Neg	Young
		46	II	Baseline	Neg	Young
		46	I	Convalescent	Neg	Young
		47	II	Baseline	Neg	Young
		47	I	Convalescent	Neg	Young
		48	I	Baseline	Pos	Old
		48	I	Convalescent	Pos	Old
		49	II	Baseline	Neg	Young
		49	II	Convalescent	Neg	Young
		50	II	Baseline	Neg	Young
		50	IV	Convalescent	Neg	Young
		51	II	Baseline	Neg	Old
		51	II	Convalescent	Neg	Old
		52	II	Baseline	Neg	Young
		52	I	Convalescent	Neg	Young
		53	I	Baseline	Pos	Young
		53	I	Convalescent	Pos	Young
		54	II	Baseline	Pos	Young
		54	I	Convalescent	Pos	Young
		55	I	Baseline	Pos	Young
		55	I	Convalescent	Pos	Young
		56	II	Baseline	Neg	Young
		56	II	Convalescent	Neg	Young
		57	II	Baseline	Pos	Old
		57	I	Convalescent	Pos	Old
		58	IV	Baseline	Pos	Old
		58	I	Convalescent	Pos	Old
		59	II	Baseline	Neg	Young
		59	I	Convalescent	Neg	Young
		60	IV	Baseline	Neg	Old
		60	I	Convalescent	Neg	Old
		61	IV	Baseline	Pos	Old
		61	II	Convalescent	Pos	Old
		62	II	Baseline	Neg	Young
		62	II	Convalescent	Neg	Young
		63	II	Baseline	Pos	Young
		63	I	Convalescent	Pos	Young
		64	IV	Baseline	Pos	Old
		64	II	Convalescent	Pos	Old
		65	II	Baseline	Neg	Young
		65	I	Convalescent	Neg	Young
		66	II	Baseline	Pos	Young
		66	I	Convalescent	Pos	Young
		67	II	Baseline	Neg	Old
		67	II	Convalescent	Neg	Old
		68	I	Baseline	Pos	Old
		68	I	Convalescent	Pos	Old
		69	II	Baseline	Neg	Young
		69	II	Convalescent	Neg	Young
		70	II	Baseline	Pos	Old
		70	IV	Convalescent	Pos	Old
		71	III	Baseline	Pos	Young
		71	II	Convalescent	Pos	Young
		72	II	Baseline	Neg	Young
		72	I	Convalescent	Neg	Young
		73	II	Baseline	Pos	Old
		73	I	Convalescent	Pos	Old
		74	II	Baseline	Pos	Old
		74	II	Convalescent	Pos	Old
		75	IV	Baseline	Pos	Old
		75	IV	Convalescent	Pos	Old
		76	II	Baseline	Pos	Old
		76	II	Convalescent	Pos	Old
		77	II	Baseline	Neg	Old
		77	II	Convalescent	Neg	Old
		78	I	Baseline	Neg	Young
		78	I	Convalescent	Neg	Young
		79	II	Baseline	Pos	Old
		79	II	Convalescent	Pos	Old
		80	II	Baseline	Neg	Old
		80	II	Convalescent	Neg	Old
		81	II	Baseline	Pos	Young
		81	II	Convalescent	Pos	Young
		82	I	Baseline		Young
		82	I	Convalescent		Young
		83	III	Baseline	Pos	Old
		83	III	Convalescent	Pos	Old
		84	I	Baseline	Pos	Young
		84	I	Convalescent	Pos	Young
		85	II	Baseline	Neg	Young
		85	II	Convalescent	Neg	Young
		86	II	Baseline	Neg	Young
		86	I	Convalescent	Neg	Young
		87	IV	Baseline	Neg	Old
		87	IV	Convalescent	Neg	Old
		88	II	Baseline	Neg	Young
		88	II	Convalescent	Neg	Young
		89	II	Baseline	Pos	Old
		89	II	Convalescent	Pos	Old
		90	I	Baseline	Neg	Young
		90	I	Convalescent	Neg	Young
		91	II	Baseline	Pos	Old
		91	I	Convalescent	Pos	Old
		92	II	Baseline	Neg	Old
		92	I	Convalescent	Neg	Old
		93	II	Baseline	Neg	Young
		93	II	Convalescent	Neg	Young
		94	II	Baseline	Neg	Old
		94	II	Convalescent	Neg	Old
		95	II	Baseline	Neg	Young
		95	I	Convalescent	Neg	Young
		96	I	Baseline	Neg	Young
		96	I	Convalescent	Neg	Young
		97	II	Baseline	Pos	Old
		97	II	Convalescent	Pos	Old
		98	II	Baseline	Pos	Old
		98	II	Convalescent	Pos	Old
		99	II	Baseline	Neg	Young
		99	II	Convalescent	Neg	Young
		100	II	Baseline	Pos	Young
		100	I	Convalescent	Pos	Young
		101	II	Baseline		Old
		101	II	Convalescent		Old
		102	II	Baseline	Pos	Old
		102	II	Convalescent	Pos	Old
		103	II	Baseline	Neg	Young
		103	I	Convalescent	Neg	Young
		104	II	Baseline	Neg	Old
		104	II	Convalescent	Neg	Old
		105	II	Baseline	Neg	Old
		105	I	Convalescent	Neg	Old
		106	I	Baseline	Pos	Old
		106	I	Convalescent	Pos	Old
		107	I	Baseline	Neg	Old
		107	I	Convalescent	Neg	Old
		108	I	Baseline	Pos	Young
		108	I	Convalescent	Pos	Young
		109	II	Baseline	Neg	Old
		109	II	Convalescent	Neg	Old
		110	II	Baseline	Pos	Old
		110	II	Convalescent	Pos	Old
		111	II	Baseline	Neg	Old
		111	I	Convalescent	Neg	Old
		112	II	Baseline	Neg	Young
		112	II	Convalescent	Neg	Young
		113	II	Baseline	Pos	Old
		113	I	Convalescent	Pos	Old
		114	II	Baseline	Neg	Young
		114	II	Convalescent	Neg	Young
		115	I	Baseline	Pos	Young
		115	I	Convalescent	Pos	Young
		116	I	Baseline	Pos	Young
		116	I	Convalescent	Pos	Young
		117	II	Baseline	Pos	Young
		117	II	Convalescent	Pos	Young
		118	II	Baseline	Neg	Young
		118	I	Convalescent	Neg	Young
		119	II	Baseline	Pos	Old
		119	II	Convalescent	Pos	Old
		120	II	Baseline	Neg	Young
		120	I	Convalescent	Neg	Young
		121	II	Baseline	Neg	Young
		121	II	Convalescent	Neg	Young
		122	II	Baseline	Pos	Old
		122	I	Convalescent	Pos	Old
		123	I	Baseline	Pos	Old
		123	I	Convalescent	Pos	Old
		124	II	Baseline	Neg	Old
		124	I	Convalescent	Neg	Old
		125	II	Baseline	Pos	Old
		125	I	Convalescent	Pos	Old
		126	IV	Baseline	Pos	Old
		126	II	Convalescent	Pos	Old
		127	II	Baseline	Neg	Old
		127	II	Convalescent	Neg	Old
		128	II	Baseline	Pos	Old
		128	II	Convalescent	Pos	Old
		129	II	Baseline	Pos	Old
		129	I	Convalescent	Pos	Old
		130	III	Baseline	Pos	Old
		130	III	Convalescent	Pos	Old
		131	II	Baseline	Neg	Young
		131	I	Convalescent	Neg	Young
		132	IV	Baseline	Pos	Old
		132	II	Convalescent	Pos	Old
		133	IV	Baseline	Pos	Old
		133	IV	Convalescent	Pos	Old
		134	I	Baseline	Pos	Old
		134	I	Convalescent	Pos	Old
		135	II	Baseline	Neg	Old
		135	I	Convalescent	Neg	Old
		136	II	Baseline	Pos	Old
		136	II	Convalescent	Pos	Old
		137	II	Baseline	Neg	Young
		137	I	Convalescent	Neg	Young
		138	II	Baseline	Neg	Old
		138	IV	Convalescent	Neg	Old
		139	IV	Baseline	Neg	Young
		139	IV	Convalescent	Neg	Young
		140	IV	Baseline	Neg	Young
		140	III	Convalescent	Neg	Young
		141	II	Baseline	Neg	Young
		141	II	Convalescent	Neg	Young
		142	II	Baseline	Neg	Young
		142	II	Convalescent	Neg	Young
		143	I	Baseline	Neg	Young
		143	I	Convalescent	Neg	Young
		144	II	Baseline	Neg	Young
		144	I	Convalescent	Neg	Young
		145	II	Baseline	Neg	Young
		145	I	Convalescent	Neg	Young
		146	II	Baseline		Old
		146	II	Convalescent		Old
		147	IV	Baseline	Pos	Old
		147	II	Convalescent	Pos	Old
		148	II	Baseline	Neg	Old
		148	I	Convalescent	Neg	Old
		149	IV	Baseline	Pos	Young
		149	IV	Convalescent	Pos	Young
		150	II	Baseline	Neg	Young
		150	II	Convalescent	Neg	Young
		151	II	Baseline	Pos	Young
		151	I	Convalescent	Pos	Young
		152	I	Baseline	Neg	Young
		152	II	Convalescent	Neg	Young
		153	I	Baseline	Neg	Young
		153	I	Convalescent	Neg	Young
		154	II	Baseline	Pos	Old
		154	II	Convalescent	Pos	Old
		155	II	Baseline	Pos	Old
		155	II	Convalescent	Pos	Old
		156	IV	Baseline	Pos	Old
		156	II	Convalescent	Pos	Old
		157	IV	Baseline	Neg	Old
		157	II	Convalescent	Neg	Old
		158	II	Baseline	Pos	Old
		158	I	Convalescent	Pos	Old
		159	II	Baseline	Pos	Old
		159	II	Convalescent	Pos	Old
		160	I	Baseline	Pos	Old
		160	I	Convalescent	Pos	Old
		161	II	Baseline	Neg	Young
		161	II	Convalescent	Neg	Young
		162	II	Baseline	Neg	Old
		162	II	Convalescent	Neg	Old
		163	I	Baseline	Pos	Old
		163	I	Convalescent	Pos	Old
		164	I	Baseline	Pos	Young
		164	I	Convalescent	Pos	Young
		165	I	Baseline		Old
		165	I	Convalescent		Old
		166	II	Baseline		Old
		166	I	Convalescent		Old
		167	II	Baseline	Neg	Young
		167	II	Convalescent	Neg	Young
		168	IV	Baseline	Pos	Old
		168	I	Convalescent	Pos	Old
		169	II	Baseline	Neg	Young
		169	II	Convalescent	Neg	Young
		170	I	Baseline	Pos	Old
		170	I	Convalescent	Pos	Old
		171	II	Baseline	Pos	Young
		171	III	Convalescent	Pos	Young
		172	I	Baseline	Pos	Old
		172	I	Convalescent	Pos	Old
		173	I	Baseline	Pos	Old
		173	I	Convalescent	Pos	Old
		174	III	Baseline	Pos	Young
		174	I	Convalescent	Pos	Young
		175	I	Baseline	Neg	Young
		175	I	Convalescent	Neg	Young
		176	II	Baseline		Young
		176	I	Convalescent		Young
		177	II	Baseline	Pos	Young
		177	I	Convalescent	Pos	Young
		178	I	Baseline	Neg	Young
		178	I	Convalescent	Neg	Young
		179	II	Baseline	Neg	Old
		179	II	Convalescent	Neg	Old
		180	II	Baseline		Young
		180	II	Convalescent		Young
		181	IV	Baseline	Pos	Young
		181	IV	Convalescent	Pos	Young
		182	I	Baseline	Neg	Old
		182	I	Convalescent	Neg	Old
		183	I	Baseline		Old
		183	I	Convalescent		Old
		184	I	Baseline	Pos	Young
		184	I	Convalescent	Pos	Young
		185	II	Baseline	Pos	Old
		185	I	Convalescent	Pos	Old
		186	II	Baseline	Neg	Old
		186	II	Convalescent	Neg	Old
		187	IV	Baseline	Neg	Old
		187	II	Convalescent	Neg	Old
		188	II	Baseline	Neg	Old
		188	II	Convalescent	Neg	Old
		189	IV	Baseline	Pos	Young
		189	II	Convalescent	Pos	Young
		190	II	Baseline	Neg	Old
		190	I	Convalescent	Neg	Old
		191	II	Baseline	Neg	Old
		191	I	Convalescent	Neg	Old
		192	IV	Baseline	Pos	Old
		192	I	Convalescent	Pos	Old
		193	I	Baseline		Old
		193	I	Convalescent		Old
		194	II	Baseline	Neg	Young
		194	I	Convalescent	Neg	Young
		195	IV	Baseline	Pos	Old
		195	IV	Convalescent	Pos	Old
		196	II	Baseline	Neg	Old
		196	I	Convalescent	Neg	Old
		197	I	Baseline	Neg	Young
		197	I	Convalescent	Neg	Young
		198	I	Baseline		Old
		198	I	Convalescent		Old
		199	II	Baseline	Neg	Old
		199	II	Convalescent	Neg	Old
		200	IV	Baseline	Pos	Young
		200	IV	Convalescent	Pos	Young
		201	I	Baseline	Pos	Young
		201	I	Convalescent	Pos	Young
		202	I	Baseline	Neg	Young
		202	I	Convalescent	Neg	Young
		203	II	Baseline	Neg	Young
		203	I	Convalescent	Neg	Young
		204	II	Baseline	Pos	Old
		204	II	Convalescent	Pos	Old
		205	II	Baseline	Neg	Old
		205	II	Convalescent	Neg	Old
		206	II	Baseline	Neg	Young
		206	I	Convalescent	Neg	Young
		207	II	Baseline	Neg	Young
		207	II	Convalescent	Neg	Young
		208	IV	Baseline		Young
		208	IV	Convalescent		Young
		209	I	Baseline		Old
		209	II	Convalescent		Old
		210	IV	Baseline	Neg	Old
		210	IV	Convalescent	Neg	Old
		211	I	Baseline		Young
		211	IV	Convalescent		Young
		212	IV	Baseline	Neg	Young
		212	IV	Convalescent	Neg	Young
		213	II	Baseline		Young
		213	II	Convalescent		Young
		214	II	Baseline	Neg	Young
		214	I	Convalescent	Neg	Young
		215	II	Baseline	Pos	Young
		215	I	Convalescent	Pos	Young
		216	II	Baseline	Neg	Old
		216	II	Convalescent	Neg	Old
		217	II	Baseline	Neg	Young
		217	I	Convalescent	Neg	Young
		218	II	Baseline	Pos	Old
		218	I	Convalescent	Pos	Old
		219	II	Baseline		Young
		219	II	Convalescent		Young
		220	II	Baseline		Old
		220	II	Convalescent		Old
	Fig 3d		COVID-19
		Population	CMV	IHG
				I	II	III	IV
		Overall	Neg	51	204	1	20
			Pos	49	117	6	48
		Young	Neg	42	99	1	8
			Pos	30	32	2	7
		Old	Neg	9	105	0	12
			Pos	19	85	4	41
	Fig 3e		COVID-19
		Age	IHG				out-patient	Hospitalized	CMV
			I	II	III	IV			Neg	Pos
		21-39	23	50	2	4	50	29	54	18
		40-49	26	45	2	6	45	34	50	23
		50-59	28	51	0	7	34	52	46	30
		60-69	16	80	3	19	22	96	50	60
		>70	20	122	2	35	23	156	76	89
	Fig 3f		COVID-19
		IHG	All	F	M	NH	H	H-S	NS	NS Y	NS O
		I	113	20	93	77	36	34	3	0	3
		II	348	26	322	78	270	216	54	4	50
		III	9	1	8	7	2	2	0	0	0
		IV	71	9	62	12	59	43	17	1	16
	Fig 3g
			RTRs			SLE
		IHG-I	26		IHG-I	12
		IHG-II	68		IHG-II	23
		IHG-III	3		IHG-III	4
		IHG-IV	17		IHG-IV	14
	Fig 3h		HIV+ PIC
		HIV-VL	IHG
			I	II	III	IV
		<1	21	30	8	16
		1-10	7	14	14	59
		10-100	4	20	10	164
		>100	5	33	11	252
		Time		IHG
				I	II	III	IV
		Pre-ART		2	1	4	68
		Years on ART	1	22	11	11	31
			2	31	11	11	22
			3	33	12	12	18
			4	35	14	11	15
	Fig 3j		HIV+ EIC Therapy Naïve
			IHG
			I	II	III	IV
		Baseline	262	0	0	0
		1 yr since entry	81	27	29	42
		2 yr since entry	62	28	39	65
		3 yr since entry	41	24	34	78
		4 yr since entry	35	16	25	69
		5 yr since entry	21	9	22	71
	Fig 3k		FSW
		IHG	Duration of sex work (yrs)			Condom usage				Clients per week				∆(Clients/week - condoms)				Behavioral activity score (BAS)								STI (sexually transmitted infection) scores
																										Direct		Indirect				Total
			1-5	6-10	>11	4	3	2	1	<16	16-25	26-35	>36	<0	0	1-5	>6	-4	-3	-2	-1	0	1	2	3+	0	1+	0	1	2	3+	0	1	2	3+
		I	164	57	45	180	89	17	5	76	73	96	46	89	154	17	31	18	57	54	77	40	18	15	12	224	49	188	66	18	11	151	74	27	15
		II	41	24	14	55	28	3	3	18	22	25	24	20	48	5	16	3	16	16	17	15	8	4	10	59	22	46	29	5	3	35	23	14	4
		III	21	6	8	22	13	5	1	4	9	18	10	6	17	6	12	2	2	9	6	5	5	5	7	25	13	17	13	7	4	11	13	7	7
		IV	14	6	3	12	8	5	3	11	5	7	5	4	15	1	8	2	3	3	5	7	2	4	2	25	2	11	6	5	2	11	5	6	2
		HIV	Duration of sex work (yrs)			Condom usage				Clients per week				∆(Clients/week - condoms)				Behavioral activity score (BAS)								STI (sexually transmitted infection) scores
																										Direct		Indirect				Total
			1-5	6-10	>11	4	3	2	1	<16	16-25	26-35	>36	<0	0	1-5	>6	-4	-3	-2	-1	0	1	2	3+	0	1+	0	1	2	3+	0	1	2	3+
		Neg	211	80	64	248	115	23	10	99	102	125	70	110	213	25	48	23	73	79	97	55	24	23	22	300	70	237	99	28	17	190	102	44	23
		Pos	29	13	6	21	23	7	2	10	7	21	15	9	21	4	19	2	5	3	8	12	9	5	9	33	16	25	15	7	3	18	13	10	5

## Sheet: Fig 4
	Fig 4a		FSW
		IHG	Window since baseline (years)						BAS by years since baseline
			0-2	2-4	4-6	6-8	8-10		Data derived from more than 10 datapoints - individual datapoints for boxplots are not presented here
		I	15	16	18	20	22
		II	3	4	4	3	5
		III	4	3	3	2	0
		IV	5	4	2	2	0
	Fig 4b		FSW
		IHG	Overall		Baseline IHG-I		Baseline IHG-II		Baseline IHG-III		Baseline IHG-IV			BAS by baseline vs. ≥4 yrs
			Baseline	≥4	Baseline	≥4	Baseline	≥4	Baseline	≥4	Baseline	≥4		Data derived from more than 10 datapoints - individual datapoints for boxplots are not presented here
		I	51	67	51	40	0	13	0	9	0	5
		II	23	23	0	8	23	9	0	4	0	2
		III	17	5	0	2	0	0	17	1	0	3
		IV	10	6	0	1	0	1	0	3	10	1
	Fig 4c		FSW and Sooty Mangabeys
		IHG	FSW		SM
			HIV-	HIV+	SIV-	SIV+
		I	25	3	24	25
		II	5	4	4	9
		III	7	4	6	49
		IV	6	32	13	27
	Fig 4d		Sooty Mangabeys
		IHG	SIV-				SIV+
			F	M	3-5	6-19	F	M	6-10	11-28
		I	17	7	6	18	16	9	15	10
		II	2	2	0	4	1	8	2	7
		III	5	1	0	6	31	18	16	33
		IV	3	10	2	11	10	17	7	20
	Fig 4e		Rhesus Macaques
		IHG	F	M	2-3	5-12	15-24
		I	20	16	13	18	5
		II	4	2	0	4	2		Fig 4h
		III	16	23	4	12	23			Data derived from more than 10 datapoints - individual datapoints for KM plot are not presented here
		IV	0	6	0	0	6
									Fig 4i
	Fig 4f		CC-RIX							Data derived from more than 1000 datapoints - individual datapoints for KM plot are not presented here
			Resistant	Partly Resistant	Lethal
		IHG-I	18	6	12				Fig 4j
		IHG-II	16	9	21					Data derived from more than 30 datapoints - individual datapoints for boxplots are not presented here
		IHG-III	0	0	2
		IHG-IV	2	0	13				Fig 4k
										Data derived from more than 10 datapoints - individual datapoints for boxplots are not presented here
	Fig 4g
		Top left				Top right				Bottom left					Bottom right
		Hospitalized	IHG	Age Strata		Hospitalized	CMV	Age Strata		Time	Death	IHG	Age Strata		Time	Death	IHG	CMV	Age Strata
		Yes	II	50-59		Yes	No	50-59		30	No	II	50-59		30	No	II	No	50-59
		Yes	IV	50-59		Yes	Yes	50-59		17	Yes	IV	50-59		17	Yes	IV	Yes	50-59
		Yes	II	21-39		Yes	No	21-39		30	No	II	21-39		30	No	II	No	21-39
		Yes	II	50-59		Yes	No	50-59		30	No	II	50-59		30	No	II	No	50-59
		Yes	IV	21-39		Yes	No	21-39		30	No	IV	21-39		30	No	IV	No	21-39
		No	I	21-39		No	No	21-39		30	No	I	21-39		30	No	I	No	21-39
		Yes	II	60-69		Yes	Yes	60-69		30	No	II	60-69		30	No	II	Yes	60-69
		No	I	40-49		No	No	40-49		30	No	I	40-49		30	No	I	No	40-49
		Yes	II	≥70		Yes	Yes	≥70		1	Yes	II	≥70		1	Yes	II	Yes	≥70
		No	I	60-69		No	No	60-69		30	No	I	60-69		30	No	I	No	60-69
		No	II	40-49		No	No	40-49		30	No	II	40-49		30	No	II	No	40-49
		No	II	60-69		No	No	60-69		30	No	II	60-69		30	No	II	No	60-69
		Yes	I	21-39		Yes	Yes	21-39		30	No	I	21-39		30	No	I	Yes	21-39
		No	I	50-59		No	Yes	50-59		30	No	I	50-59		30	No	I	Yes	50-59
		Yes	II	≥70		Yes	No	≥70		30	No	II	≥70		30	No	II	No	≥70
		Yes	IV	≥70		Yes	Yes	≥70		30	No	IV	≥70		30	No	IV	Yes	≥70
		Yes	II	60-69		Yes	No	60-69		30	No	II	60-69		30	No	II	No	60-69
		Yes	IV	≥70		Yes	Yes	≥70		6	Yes	IV	≥70		6	Yes	IV	Yes	≥70
		Yes	IV	≥70		Yes	No	≥70		30	No	IV	≥70		30	No	IV	No	≥70
		No	I	≥70		No	No	≥70		30	No	I	≥70		30	No	I	No	≥70
		No	IV	40-49		No	No	40-49		30	No	IV	40-49		30	No	IV	No	40-49
		No	I	40-49		No	Yes	40-49		30	No	I	40-49		30	No	I	Yes	40-49
		No	I	≥70		No	No	≥70		30	No	I	≥70		30	No	I	No	≥70
		No	IV	≥70		No	Yes	≥70		30	No	IV	≥70		30	No	IV	Yes	≥70
		No	II	≥70		No	No	≥70		30	No	II	≥70		30	No	II	No	≥70
		Yes	IV	≥70		Yes	Yes	≥70		30	No	IV	≥70		30	No	IV	Yes	≥70
		Yes	II	50-59		Yes	No	50-59		30	No	II	50-59		30	No	II	No	50-59
		Yes	II	≥70		Yes	No	≥70		14	Yes	II	≥70		14	Yes	II	No	≥70
		No	II	21-39		No	No	21-39		30	No	II	21-39		30	No	II	No	21-39
		No	I	21-39		No	No	21-39		30	No	I	21-39		30	No	I	No	21-39
		Yes	II	≥70		Yes	No	≥70		18	Yes	II	≥70		18	Yes	II	No	≥70
		Yes	IV	≥70		Yes	Yes	≥70		3	Yes	IV	≥70		3	Yes	IV	Yes	≥70
		No	IV	60-69		No	Yes	60-69		30	No	IV	60-69		30	No	IV	Yes	60-69
		Yes	II	21-39		Yes	Yes	21-39		30	No	II	21-39		30	No	II	Yes	21-39
		Yes	II	60-69		Yes	No	60-69		30	No	II	60-69		30	No	II	No	60-69
		No	II	60-69		No	Yes	60-69		30	No	II	60-69		30	No	II	Yes	60-69
		No	I	50-59		No	Yes	50-59		30	No	I	50-59		30	No	I	Yes	50-59
		No	I	21-39		No	No	21-39		30	No	I	21-39		30	No	I	No	21-39
		Yes	IV	≥70		Yes	Yes	≥70		5	Yes	IV	≥70		5	Yes	IV	Yes	≥70
		Yes	IV	≥70		Yes	Yes	≥70		30	No	IV	≥70		30	No	IV	Yes	≥70
		Yes	II	≥70		Yes	Yes	≥70		30	No	II	≥70		30	No	II	Yes	≥70
		Yes	II	≥70		Yes	Yes	≥70		30	No	II	≥70		30	No	II	Yes	≥70
		Yes	II	≥70		Yes	No	≥70		30	No	II	≥70		30	No	II	No	≥70
		Yes	I	≥70		Yes	Yes	≥70		30	No	I	≥70		30	No	I	Yes	≥70
		Yes	I	40-49		Yes	No	40-49		30	No	I	40-49		30	No	I	No	40-49
		Yes	II	50-59		Yes	No	50-59		30	No	II	50-59		30	No	II	No	50-59
		Yes	II	40-49		Yes	No	50-59		30	No	II	40-49		30	No	I	No	50-59
		Yes	I	50-59		No	No	40-49		30	No	I	50-59		30	No	I	No	40-49
		No	I	40-49		Yes	No	≥70		30	No	I	40-49		30	No	II	No	≥70
		Yes	II	≥70		Yes	Yes	21-39		30	No	II	≥70		30	No	I	Yes	21-39
		Yes	I	21-39		Yes	Yes	50-59		30	No	I	21-39		30	No	II	Yes	50-59
		Yes	II	50-59		Yes	No	60-69		30	No	II	50-59		30	No	II	No	60-69
		Yes	II	60-69		No	No	40-49		30	No	II	60-69		30	No	I	No	40-49
		No	I	40-49		Yes	Yes	60-69		30	No	I	40-49		30	No	II	Yes	60-69
		Yes	II	60-69		Yes	No	50-59		30	No	II	60-69		30	No	II	No	50-59
		Yes	II	50-59		Yes	No	40-49		30	No	II	50-59		30	No	II	No	40-49
		Yes	II	40-49		Yes	No	21-39		30	No	II	40-49		30	No	II	No	21-39
		Yes	II	21-39		No	Yes	≥70		30	No	II	21-39		30	No	IV	Yes	≥70
		Yes	II	≥70		No	No	21-39		30	No	II	≥70		30	No	II	No	21-39
		No	IV	≥70		Yes	No	21-39		30	No	IV	≥70		30	No	II	No	21-39
		No	II	21-39		No	No	40-49		30	No	II	21-39		30	No	II	No	40-49
		Yes	II	21-39		No	Yes	60-69		30	No	II	21-39		30	No	I	Yes	60-69
		No	II	40-49		Yes	No	21-39		30	No	II	40-49		30	No	II	No	21-39
		No	I	60-69		No	No	21-39		30	No	I	60-69		30	No	II	No	21-39
		Yes	II	21-39		No	No	21-39		30	No	II	21-39		30	No	II	No	21-39
		No	II	21-39		No	No	60-69		30	No	II	21-39		30	No	II	No	60-69
		No	II	21-39		Yes	No	40-49		30	No	II	21-39		30	No	II	No	40-49
		No	II	60-69		Yes	No	40-49		30	No	II	60-69		30	No	II	No	40-49
		Yes	II	40-49		No	No	40-49		30	No	II	40-49		30	No	II	No	40-49
		Yes	II	40-49		No	Yes	50-59		30	No	II	40-49		30	No	I	Yes	50-59
		No	II	40-49		Yes	Yes	50-59		30	No	II	40-49		30	No	II	Yes	50-59
		No	I	50-59		Yes	Yes	50-59		30	No	I	50-59		30	No	I	Yes	50-59
		Yes	II	50-59		Yes	No	21-39		30	No	II	50-59		30	No	II	No	21-39
		Yes	I	50-59		No	No	21-39		30	No	I	50-59		30	No	II	No	21-39
		Yes	II	21-39		Yes	Yes	≥70		30	No	II	21-39		30	No	II	Yes	≥70
		No	II	21-39		Yes	Yes	≥70		30	No	II	21-39		30	No	IV	Yes	≥70
		Yes	II	≥70		No	No	21-39		30	No	II	≥70		30	No	II	No	21-39
		Yes	IV	≥70		No	No	21-39		30	No	IV	≥70		30	No	II	No	21-39
		No	II	21-39		Yes	No	21-39		30	No	II	21-39		30	No	II	No	21-39
		No	II	21-39		No	No	60-69		30	No	II	21-39		30	No	IV	No	60-69
		Yes	II	21-39		Yes	Yes	≥70		30	No	II	21-39		28	Yes	IV	Yes	≥70
		No	IV	60-69		Yes	Yes	≥70		30	No	IV	60-69		6	Yes	II	Yes	≥70
		Yes	IV	≥70		Yes	Yes	≥70		28	Yes	IV	≥70		30	No	IV	Yes	≥70
		Yes	II	≥70		Yes	No	21-39		6	Yes	II	≥70		30	No	II	No	21-39
		Yes	IV	≥70		Yes	No	60-69		30	No	IV	≥70		30	No	II	No	60-69
		Yes	II	21-39		Yes	Yes	21-39		30	No	II	21-39		30	No	II	Yes	21-39
		Yes	II	60-69		Yes	No	21-39		30	No	II	60-69		30	No	II	No	21-39
		Yes	II	21-39		Yes	Yes	40-49		30	No	II	21-39		30	No	II	Yes	40-49
		Yes	II	21-39		No	Yes	21-39		30	No	II	21-39		30	No	II	Yes	21-39
		Yes	II	40-49		No	No	21-39		30	No	II	40-49		30	No	II	No	21-39
		No	II	21-39		No	No	21-39		30	No	II	21-39		30	No	II	No	21-39
		No	II	21-39		Yes	Yes	60-69		30	No	II	21-39		30	No	IV	Yes	60-69
		No	II	21-39		Yes	No	50-59		30	No	II	21-39		30	No	II	No	50-59
		Yes	IV	60-69		Yes	Yes	40-49		30	No	IV	60-69		30	No	II	Yes	40-49
		Yes	II	50-59		Yes	No	≥70		30	No	II	50-59		30	No	II	No	≥70
		Yes	II	40-49		Yes	No	60-69		30	No	II	40-49		30	No	II	No	60-69
		Yes	II	≥70		Yes	Yes	60-69		30	No	II	≥70		30	No	I	Yes	60-69
		Yes	II	60-69		Yes	No	50-59		30	No	II	60-69		30	No	II	No	50-59
		Yes	I	60-69		Yes	No	40-49		30	No	I	60-69		30	No	II	No	40-49
		Yes	II	50-59		Yes	Yes	60-69		30	No	II	50-59		8	Yes	II	Yes	60-69
		Yes	II	40-49		Yes	Yes	21-39		30	No	II	40-49		30	No	II	Yes	21-39
		Yes	II	60-69		Yes	Yes	≥70		8	Yes	II	60-69		30	No	II	Yes	≥70
		Yes	II	21-39		Yes	Yes	40-49		30	No	II	21-39		30	No	3	Yes	40-49
		Yes	II	≥70		Yes	Yes	60-69		30	No	II	≥70		17	Yes	IV	Yes	60-69
		Yes	IV	60-69		No	Yes	≥70		17	Yes	IV	60-69		30	No	II	Yes	≥70
		No	II	≥70		Yes	No	21-39		30	No	II	≥70		30	No	II	No	21-39
		Yes	II	21-39		Yes	Yes	≥70		30	No	II	21-39		30	No	IV	Yes	≥70
		Yes	IV	≥70		Yes	No	40-49		30	No	IV	≥70		30	No	II	No	40-49
		Yes	II	40-49		Yes	Yes	≥70		30	No	II	40-49		30	No	II	Yes	≥70
		Yes	II	≥70		Yes	No	50-59		30	No	II	≥70		30	No	I	No	50-59
		Yes	II	≥70		Yes	No	≥70		11	Yes	II	≥70		30	No	IV	No	≥70
		Yes	I	50-59		Yes	Yes	≥70		30	No	I	50-59		30	No	II	Yes	≥70
		Yes	IV	≥70		Yes	Yes	≥70		30	No	IV	≥70		30	No	IV	Yes	≥70
		Yes	II	≥70		Yes	Yes	≥70		30	No	II	≥70		30	No	II	Yes	≥70
		Yes	IV	≥70		Yes	No	≥70		30	No	IV	≥70		30	No	II	No	≥70
		Yes	II	≥70		Yes	No	50-59		30	No	II	≥70		30	No	II	No	50-59
		Yes	II	≥70		Yes	No	≥70		30	No	II	≥70		30	No	II	No	≥70
		Yes	II	50-59		No	No	50-59		30	No	II	50-59		30	No	I	No	50-59
		Yes	II	≥70		No	Yes	≥70		30	No	II	≥70		30	No	II	Yes	≥70
		No	I	50-59		No	Yes	60-69		30	No	I	50-59		30	No	II	Yes	60-69
		No	II	≥70		Yes	No	≥70		30	No	II	≥70		30	No	II	No	≥70
		No	II	60-69		No	Yes	21-39		30	No	II	60-69		30	No	II	Yes	21-39
		Yes	II	≥70		No	No	60-69		30	No	II	≥70		30	No	II	No	60-69
		No	II	21-39		No	Yes	40-49		30	No	II	21-39		30	No	II	Yes	40-49
		No	II	60-69		No	No	21-39		30	No	II	60-69		30	No	II	No	21-39
		No	II	21-39		Yes	Yes	40-49		30	No	II	21-39		30	No	II	Yes	40-49
		No	II	40-49		No	Yes	40-49		30	No	II	40-49		30	No	IV	Yes	40-49
		No	I	50-59		No	Yes	60-69		30	No	I	50-59		30	No	3	Yes	60-69
		No	II	21-39		No	Yes	40-49		30	No	II	21-39		30	No	II	Yes	40-49
		Yes	II	40-49		Yes	No	≥70		30	No	II	40-49		30	No	II	No	≥70
		No	IV	40-49		Yes	Yes	40-49		30	No	IV	40-49		30	No	I	Yes	40-49
		No	II	40-49		No	No	50-59		30	No	II	40-49		30	No	II	No	50-59
		Yes	II	≥70		No	No	50-59		30	No	II	≥70		30	No	II	No	50-59
		Yes	I	40-49		Yes	No	50-59		30	No	I	40-49		30	No	II	No	50-59
		No	II	50-59		Yes	No	≥70		30	No	II	50-59		30	No	II	No	≥70
		No	II	50-59		Yes	No	40-49		30	No	II	50-59		30	No	II	No	40-49
		Yes	II	50-59		Yes	No	≥70		30	No	II	50-59		17	Yes	II	No	≥70
		Yes	II	≥70		Yes	Yes	≥70		30	No	II	≥70		11	Yes	II	Yes	≥70
		Yes	II	40-49		Yes	No	50-59		30	No	II	40-49		30	No	I	No	50-59
		Yes	II	≥70		Yes	No	60-69		17	Yes	II	≥70		30	No	IV	No	60-69
		Yes	II	≥70		Yes	No	50-59		11	Yes	II	≥70		30	No	II	No	50-59
		Yes	I	50-59		Yes	Yes	60-69		30	No	I	50-59		16	Yes	II	Yes	60-69
		Yes	IV	60-69		Yes	No	≥70		30	No	IV	60-69		30	No	II	No	≥70
		Yes	II	50-59		Yes	Yes	60-69		30	No	II	50-59		30	No	II	Yes	60-69
		Yes	II	60-69		Yes	Yes	≥70		16	Yes	II	60-69		30	No	IV	Yes	≥70
		Yes	II	≥70		Yes	Yes	≥70		30	No	II	≥70		30	No	II	Yes	≥70
		Yes	II	60-69		Yes	No	≥70		30	No	II	60-69		1	Yes	II	No	≥70
		Yes	IV	≥70		Yes	Yes	≥70		30	No	IV	≥70		30	No	IV	Yes	≥70
		Yes	II	≥70		Yes	Yes	≥70		30	No	II	≥70		30	No	II	Yes	≥70
		Yes	II	≥70		Yes	Yes	≥70		1	Yes	II	≥70		30	No	II	Yes	≥70
		Yes	IV	≥70		Yes	No	60-69		30	No	IV	≥70		17	Yes	II	No	60-69
		Yes	II	≥70		Yes	No	21-39		30	No	II	≥70		30	No	I	No	21-39
		Yes	II	≥70		Yes	Yes	60-69		30	No	II	≥70		30	No	II	Yes	60-69
		Yes	II	60-69		Yes	No	60-69		17	Yes	II	60-69		30	No	II	No	60-69
		Yes	I	21-39		Yes	No	≥70		30	No	I	21-39		30	No	II	No	≥70
		Yes	II	60-69		Yes	Yes	≥70		30	No	II	60-69		30	No	II	Yes	≥70
		Yes	II	60-69		Yes	No	50-59		30	No	II	60-69		30	No	II	No	50-59
		Yes	II	≥70		Yes	Yes	60-69		30	No	II	≥70		30	No	II	Yes	60-69
		Yes	II	≥70		No	Yes	21-39		30	No	II	≥70		30	No	I	Yes	21-39
		Yes	II	50-59		Yes	No	50-59		30	No	II	50-59		30	No	II	No	50-59
		Yes	II	60-69		Yes	No	40-49		30	No	II	60-69		30	No	II	No	40-49
		No	I	21-39		Yes	Yes	60-69		30	No	I	21-39		30	No	II	Yes	60-69
		Yes	II	50-59		Yes	No	≥70		30	No	II	50-59		30	No	II	No	≥70
		Yes	II	40-49		Yes	No	60-69		30	No	II	40-49		20	Yes	II	No	60-69
		Yes	II	60-69		Yes	No	50-59		30	No	II	60-69		30	No	II	No	50-59
		Yes	II	≥70		Yes	No	50-59		30	No	II	≥70		30	No	I	No	50-59
		Yes	II	60-69		Yes	Yes	≥70		20	Yes	II	60-69		30	No	IV	Yes	≥70
		Yes	II	50-59		Yes	Yes	≥70		30	No	II	50-59		30	No	II	Yes	≥70
		Yes	I	50-59		Yes	Yes	≥70		30	No	I	50-59		30	No	II	Yes	≥70
		Yes	IV	≥70		Yes	Yes	60-69		30	No	IV	≥70		30	No	II	Yes	60-69
		Yes	II	≥70		Yes	No	60-69		30	No	II	≥70		30	No	II	No	60-69
		Yes	II	≥70		Yes	No	21-39		30	No	II	≥70		30	No	II	No	21-39
		Yes	II	60-69		Yes	Yes	50-59		30	No	II	60-69		30	No	II	Yes	50-59
		Yes	II	60-69		No	No	40-49		30	No	II	60-69		30	No	II	No	40-49
		Yes	II	21-39		No	Yes	40-49		30	No	II	21-39		30	No	IV	Yes	40-49
		Yes	II	50-59		Yes	Yes	50-59		30	No	II	50-59		30	No	II	Yes	50-59
		No	II	40-49		Yes	Yes	≥70		30	No	II	40-49		30	No	II	Yes	≥70
		No	IV	40-49		Yes	Yes	≥70		30	No	IV	40-49		30	No	II	Yes	≥70
		Yes	II	≥70		Yes	No	40-49		30	No	II	≥70		30	No	II	No	40-49
		Yes	II	50-59		Yes	No	60-69		30	No	II	50-59		30	No	II	No	60-69
		Yes	II	≥70		Yes	No	≥70		30	No	II	≥70		30	No	II	No	≥70
		Yes	II	≥70		Yes	Yes	50-59		30	No	II	≥70		30	No	I	Yes	50-59
		Yes	II	40-49		No	Yes	≥70		30	No	II	40-49		30	No	I	Yes	≥70
		Yes	II	60-69		No	No	≥70		30	No	II	60-69		30	No	I	No	≥70
		Yes	II	≥70		No	Yes	40-49		30	No	II	≥70		30	No	I	Yes	40-49
		Yes	I	50-59		No	Yes	40-49		30	No	I	50-59		30	No	II	Yes	40-49
		No	I	≥70		Yes	No	60-69		30	No	I	≥70		30	No	II	No	60-69
		No	I	≥70		Yes	Yes	≥70		30	No	I	≥70		30	No	II	Yes	≥70
		No	I	40-49		Yes	Yes	≥70		30	No	I	40-49		30	No	II	Yes	≥70
		No	II	40-49		Yes	No	40-49		30	No	II	40-49		30	No	II	No	40-49
		Yes	II	60-69		Yes	Yes	60-69		30	No	II	60-69		30	No	II	Yes	60-69
		Yes	II	≥70		Yes	No	60-69		30	No	II	≥70		30	No	II	No	60-69
		Yes	II	≥70		No	No	21-39		30	No	II	≥70		30	No	II	No	21-39
		Yes	II	40-49		Yes	No	50-59		30	No	II	40-49		30	No	II	No	50-59
		Yes	II	60-69		Yes	Yes	60-69		30	No	II	60-69		30	No	II	Yes	60-69
		Yes	II	60-69		No	No	40-49		30	No	II	60-69		30	No	II	No	40-49
		No	II	21-39		No	Yes	40-49		30	No	II	21-39		30	No	I	Yes	40-49
		Yes	II	50-59		No	No	21-39		30	No	II	50-59		30	No	IV	No	21-39
		Yes	II	60-69		No	Yes	40-49		30	No	II	60-69		30	No	I	Yes	40-49
		No	II	40-49		Yes	Yes	40-49		30	No	II	40-49		30	No	II	Yes	40-49
		No	I	40-49		No	No	40-49		30	No	I	40-49		30	No	II	No	40-49
		No	IV	21-39		No	No	21-39		30	No	IV	21-39		30	No	II	No	21-39
		No	I	40-49		No	No	21-39		30	No	I	40-49		30	No	II	No	21-39
		Yes	II	40-49		No	Yes	60-69		30	No	II	40-49		30	No	3	Yes	60-69
		No	II	40-49		No	Yes	60-69		30	No	II	40-49		30	No	IV	Yes	60-69
		No	II	21-39		No	Yes	40-49		30	No	II	21-39		30	No	II	Yes	40-49
		No	II	21-39		No	No	40-49		30	No	II	21-39		30	No	I	No	40-49
		No	IV	60-69		No	No	50-59		30	No	IV	60-69		30	No	II	No	50-59
		No	II	40-49		Yes	Yes	60-69		30	No	II	40-49		30	No	II	Yes	60-69
		No	I	40-49		Yes	No	50-59		30	No	I	40-49		30	No	II	No	50-59
		No	II	50-59		Yes	No	50-59		30	No	II	50-59		30	No	II	No	50-59
		Yes	II	60-69		Yes	Yes	≥70		30	No	II	60-69		30	No	II	Yes	≥70
		Yes	II	50-59		Yes	No	≥70		30	No	II	50-59		6	Yes	IV	No	≥70
		Yes	II	50-59		Yes	No	40-49		30	No	II	50-59		30	No	I	No	40-49
		Yes	II	≥70		Yes	Yes	≥70		30	No	II	≥70		30	No	I	Yes	≥70
		Yes	IV	≥70		Yes	No	≥70		6	Yes	IV	≥70		30	No	II	No	≥70
		Yes	I	40-49		Yes	Yes	≥70		30	No	I	40-49		30	No	II	Yes	≥70
		Yes	I	≥70		Yes	Yes	≥70		30	No	I	≥70		30	No	IV	Yes	≥70
		Yes	II	≥70		Yes	No	≥70		30	No	II	≥70		16	Yes	II	No	≥70
		Yes	II	≥70		Yes	Yes	≥70		30	No	II	≥70		30	No	I	Yes	≥70
		Yes	IV	≥70		Yes	No	≥70		30	No	IV	≥70		30	No	II	No	≥70
		Yes	II	≥70		Yes	Yes	≥70		16	Yes	II	≥70		30	No	II	Yes	≥70
		Yes	I	≥70		Yes	Yes	≥70		30	No	I	≥70		30	No	II	Yes	≥70
		Yes	II	≥70		Yes	Yes	60-69		30	No	II	≥70		30	No	II	Yes	60-69
		Yes	II	≥70		Yes	Yes	60-69		30	No	II	≥70		30	No	3	Yes	60-69
		Yes	II	≥70		Yes	Yes	≥70		30	No	II	≥70		30	No	II	Yes	≥70
		Yes	II	60-69		Yes	No	50-59		30	No	II	60-69		30	No	II	No	50-59
		Yes	II	≥70		Yes	Yes	60-69		30	No	II	≥70		30	No	I	Yes	60-69
		Yes	II	50-59		Yes	No	≥70		30	No	II	50-59		30	No	II	No	≥70
		Yes	I	60-69		Yes	Yes	≥70		30	No	I	60-69		30	No	II	Yes	≥70
		Yes	II	≥70		Yes	Yes	≥70		30	No	II	≥70		30	No	IV	Yes	≥70
		Yes	II	≥70		Yes	Yes	60-69		30	No	II	≥70		30	No	IV	Yes	60-69
		Yes	IV	≥70		Yes	Yes	≥70		30	No	IV	≥70		30	No	I	Yes	≥70
		Yes	IV	60-69		Yes	No	≥70		30	No	IV	60-69		30	No	II	No	≥70
		Yes	I	≥70		Yes	Yes	≥70		30	No	I	≥70		12	Yes	IV	Yes	≥70
		Yes	II	≥70		Yes	No	≥70		30	No	II	≥70		30	No	II	No	≥70
		Yes	IV	≥70		Yes	No	50-59		12	Yes	IV	≥70		30	No	IV	No	50-59
		Yes	II	≥70		Yes	Yes	50-59		30	No	II	≥70		30	No	I	Yes	50-59
		Yes	II	50-59		Yes	No	≥70		30	No	II	50-59		30	No	II	No	≥70
		Yes	IV	50-59		Yes	Yes	≥70		30	No	IV	50-59		30	No	II	Yes	≥70
		Yes	I	50-59		Yes	No	≥70		30	No	I	50-59		12	Yes	II	No	≥70
		Yes	II	≥70		Yes	No	≥70		30	No	II	≥70		20	Yes	II	No	≥70
		Yes	II	≥70		No	No	21-39		27	Yes	II	≥70		30	No	II	No	21-39
		Yes	II	≥70		Yes	No	≥70		30	No	II	≥70		30	No	II	No	≥70
		Yes	II	≥70		Yes	No	40-49		12	Yes	II	≥70		30	No	II	No	40-49
		Yes	II	≥70		Yes	Yes	≥70		20	Yes	II	≥70		30	No	II	Yes	≥70
		No	II	21-39		Yes	No	50-59		30	No	II	21-39		30	No	IV	No	50-59
		Yes	II	≥70		Yes	No	40-49		30	No	II	≥70		30	No	IV	No	40-49
		Yes	II	40-49		Yes	Yes	21-39		30	No	II	40-49		11	Yes	II	Yes	21-39
		Yes	II	≥70		Yes	No	≥70		30	No	II	≥70		13	Yes	II	No	≥70
		Yes	IV	50-59		Yes	No	60-69		30	No	IV	50-59		30	No	II	No	60-69
		Yes	IV	40-49		Yes	Yes	60-69		30	No	IV	40-49		30	No	II	Yes	60-69
		Yes	II	21-39		Yes	No	50-59		11	Yes	II	21-39		30	No	II	No	50-59
		Yes	II	≥70		Yes	Yes	≥70		13	Yes	II	≥70		22	Yes	II	Yes	≥70
		Yes	II	60-69		Yes	No	40-49		30	No	II	60-69		30	No	II	No	40-49
		Yes	II	50-59		No	No	21-39		30	No	II	50-59		30	No	I	No	21-39
		Yes	II	60-69		No	No	40-49		30	No	II	60-69		30	No	II	No	40-49
		Yes	II	50-59		Yes	Yes	60-69		30	No	II	50-59		30	No	II	Yes	60-69
		Yes	II	≥70		Yes	No	50-59		22	Yes	II	≥70		30	No	II	No	50-59
		Yes	II	40-49		Yes	Yes	60-69		30	No	II	40-49		30	No	II	Yes	60-69
		Yes	I	≥70		Yes	Yes	60-69		30	No	I	≥70		30	No	IV	Yes	60-69
		No	I	21-39		Yes	No	40-49		30	No	I	21-39		5	Yes	II	No	40-49
		No	II	40-49		Yes	No	60-69		30	No	II	40-49		30	No	II	No	60-69
		Yes	II	60-69		Yes	Yes	50-59		30	No	II	60-69		30	No	II	Yes	50-59
		Yes	II	50-59		Yes	Yes	≥70		30	No	II	50-59		30	No	IV	Yes	≥70
		Yes	II	60-69		Yes	Yes	50-59		30	No	II	60-69		30	No	IV	Yes	50-59
		Yes	II	≥70		No	Yes	21-39		30	No	II	≥70		30	No	I	Yes	21-39
		Yes	II	60-69		No	No	21-39		30	No	II	60-69		30	No	II	No	21-39
		Yes	IV	60-69		No	Yes	50-59		30	No	IV	60-69		30	No	II	Yes	50-59
		Yes	II	40-49		No	Yes	50-59		5	Yes	II	40-49		30	No	I	Yes	50-59
		Yes	II	60-69		No	No	40-49		30	No	II	60-69		30	No	I	No	40-49
		Yes	II	50-59		No	No	40-49		30	No	II	50-59		30	No	I	No	40-49
		Yes	IV	≥70		No	No	21-39		30	No	IV	≥70		30	No	I	No	21-39
		Yes	IV	≥70		Yes	Yes	≥70		30	No	IV	≥70		30	No	II	Yes	≥70
		Yes	IV	50-59		Yes	Yes	60-69		30	No	IV	50-59		30	No	II	Yes	60-69
		No	I	21-39		Yes	Yes	≥70		30	No	I	21-39		19	Yes	II	Yes	≥70
		No	II	21-39		Yes	Yes	60-69		30	No	II	21-39		30	No	II	Yes	60-69
		No	II	50-59		Yes	Yes	60-69		30	No	II	50-59		30	No	IV	Yes	60-69
		No	I	50-59		Yes	No	≥70		30	No	I	50-59		30	No	IV	No	≥70
		No	I	40-49		Yes	No	≥70		30	No	I	40-49		30	No	II	No	≥70
		No	I	40-49		Yes	No	60-69		30	No	I	40-49		30	No	II	No	60-69
		No	I	21-39		Yes	Yes	21-39		30	No	I	21-39		30	No	II	Yes	21-39
		Yes	II	≥70		Yes	Yes	21-39		30	No	II	≥70		30	No	II	Yes	21-39
		Yes	II	60-69		Yes	No	50-59		30	No	II	60-69		30	No	II	No	50-59
		Yes	II	≥70		Yes	Yes	≥70		19	Yes	II	≥70		30	No	II	Yes	≥70
		Yes	II	60-69		Yes	Yes	≥70		30	No	II	60-69		30	No	II	Yes	≥70
		Yes	IV	60-69		Yes	No	≥70		30	No	IV	60-69		30	No	II	No	≥70
		Yes	IV	≥70		Yes	Yes	≥70		30	No	IV	≥70		30	No	I	Yes	≥70
		Yes	II	≥70		Yes	No	≥70		30	No	II	≥70		30	No	II	No	≥70
		Yes	I	≥70		Yes	No	40-49		30	No	I	≥70		30	No	II	No	40-49
		Yes	II	60-69		Yes	No	≥70		30	No	II	60-69		30	No	II	No	≥70
		Yes	II	21-39		Yes	No	≥70		30	No	II	21-39		30	No	II	No	≥70
		Yes	II	21-39		Yes	No	60-69		30	No	II	21-39		17	Yes	II	No	60-69
		Yes	II	50-59		No	No	21-39		30	No	II	50-59		30	No	II	No	21-39
		Yes	II	50-59		No	No	40-49		30	No	II	50-59		30	No	I	No	40-49
		Yes	II	≥70		No	No	21-39		30	No	II	≥70		30	No	II	No	21-39
		Yes	II	≥70		Yes	No	60-69		30	No	II	≥70		30	No	II	No	60-69
		Yes	II	≥70		No	No	40-49		30	No	II	≥70		30	No	II	No	40-49
		Yes	I	≥70		Yes	No	≥70		30	No	I	≥70		30	No	II	No	≥70
		Yes	II	≥70		Yes	Yes	≥70		30	No	II	≥70		30	No	I	Yes	≥70
		Yes	II	40-49		No	Yes	50-59		30	No	II	40-49		30	No	I	Yes	50-59
		Yes	II	≥70		Yes	Yes	≥70		30	No	II	≥70		30	No	II	Yes	≥70
		Yes	II	≥70		Yes	Yes	≥70		30	No	II	≥70		30	No	II	Yes	≥70
		No	I	50-59		Yes	No	40-49		30	No	I	50-59		30	No	II	No	40-49
		Yes	II	60-69		Yes	Yes	60-69		17	Yes	II	60-69		30	No	II	Yes	60-69
		No	II	21-39		Yes	Yes	60-69		30	No	II	21-39		30	No	IV	Yes	60-69
		No	I	40-49		Yes	Yes	60-69		30	No	I	40-49		30	No	II	Yes	60-69
		No	II	21-39		Yes	No	21-39		30	No	II	21-39		30	No	II	No	21-39
		Yes	II	60-69		Yes	Yes	50-59		30	No	II	60-69		30	No	II	Yes	50-59
		No	II	40-49		No	Yes	50-59		30	No	II	40-49		30	No	I	Yes	50-59
		Yes	II	≥70		No	No	21-39		30	No	II	≥70		30	No	II	No	21-39
		Yes	I	≥70		No	Yes	≥70		30	No	I	≥70		30	No	I	Yes	≥70
		No	I	50-59		No	Yes	50-59		30	No	I	50-59		30	No	II	Yes	50-59
		Yes	II	40-49		No	Yes	60-69		30	No	II	40-49		30	No	I	Yes	60-69
		Yes	II	≥70		No	Yes	21-39		30	No	II	≥70		30	No	I	Yes	21-39
		Yes	II	≥70		No	Yes	60-69		30	No	II	≥70		30	No	I	Yes	60-69
		Yes	I	60-69		No	Yes	21-39		30	No	I	60-69		30	No	3	Yes	21-39
		Yes	II	60-69		No	No	21-39		30	No	II	60-69		30	No	I	No	21-39
		Yes	II	40-49		No	No	21-39		30	No	II	40-49		30	No	I	No	21-39
		Yes	II	60-69		No	Yes	≥70		30	No	II	60-69		30	No	I	Yes	≥70
		Yes	IV	60-69		No	No	≥70		30	No	IV	60-69		30	No	II	No	≥70
		Yes	II	60-69		No	No	50-59		30	No	II	60-69		30	No	II	No	50-59
		Yes	II	21-39		No	No	50-59		30	No	II	21-39		30	No	II	No	50-59
		Yes	II	50-59		No	No	40-49		30	No	II	50-59		30	No	II	No	40-49
		No	I	50-59		No	No	≥70		30	No	I	50-59		30	No	II	No	≥70
		No	II	21-39		No	No	≥70		30	No	II	21-39		30	No	II	No	≥70
		No	I	≥70		No	Yes	50-59		30	No	I	≥70		30	No	II	Yes	50-59
		No	II	50-59		No	No	40-49		30	No	II	50-59		30	No	I	No	40-49
		No	I	60-69		No	No	40-49		30	No	I	60-69		30	No	I	No	40-49
		No	I	21-39		No	No	21-39		30	No	I	21-39		30	No	II	No	21-39
		No	I	60-69		No	Yes	50-59		30	No	I	60-69		30	No	I	Yes	50-59
		No	I	21-39		No	No	≥70		30	No	I	21-39		30	No	II	No	≥70
		No	I	21-39		No	Yes	40-49		30	No	I	21-39		30	No	I	Yes	40-49
		No	I	≥70		No	No	≥70		30	No	I	≥70		30	No	II	No	≥70
		No	II	≥70		No	Yes	50-59		30	No	II	≥70		30	No	I	Yes	50-59
		No	II	50-59		Yes	Yes	60-69		30	No	II	50-59		30	No	II	Yes	60-69
		No	II	50-59		Yes	Yes	60-69		30	No	II	50-59		6	Yes	I	Yes	60-69
		No	II	40-49		Yes	No	40-49		30	No	II	40-49		12	Yes	II	No	40-49
		No	II	≥70		Yes	Yes	≥70		30	No	II	≥70		30	No	II	Yes	≥70
		No	II	21-39		Yes	Yes	≥70		30	No	II	21-39		30	No	II	Yes	≥70
		No	II	≥70		Yes	No	≥70		30	No	II	≥70		30	No	II	No	≥70
		No	II	21-39		Yes	No	60-69		30	No	II	21-39		30	No	II	No	60-69
		No	II	50-59		Yes	No	60-69		30	No	II	50-59		13	Yes	II	No	60-69
		No	I	40-49		No	No	40-49		30	No	I	40-49		30	No	I	No	40-49
		No	I	40-49		No	Yes	50-59		30	No	I	40-49		30	No	IV	Yes	50-59
		No	II	21-39		No	No	50-59		30	No	II	21-39		30	No	II	No	50-59
		No	I	50-59		No	Yes	40-49		30	No	I	50-59		30	No	I	Yes	40-49
		No	II	≥70		No	No	60-69		30	No	II	≥70		30	No	I	No	60-69
		No	I	40-49		No	No	50-59		30	No	I	40-49		30	No	I	No	50-59
		No	II	≥70		No	No	50-59		30	No	II	≥70		30	No	II	No	50-59
		No	I	50-59		No	Yes	40-49		30	No	I	50-59		30	No	I	Yes	40-49
		Yes	II	60-69		No	Yes	21-39		30	No	II	60-69		30	No	I	Yes	21-39
		Yes	I	60-69		No	Yes	40-49		6	Yes	I	60-69		30	No	I	Yes	40-49
		Yes	II	40-49		No	No	21-39		12	Yes	II	40-49		30	No	I	No	21-39
		Yes	II	≥70		No	No	40-49		30	No	II	≥70		30	No	I	No	40-49
		Yes	II	≥70		No	Yes	40-49		30	No	II	≥70		30	No	I	Yes	40-49
		Yes	II	≥70		No	No	21-39		30	No	II	≥70		30	No	I	No	21-39
		Yes	II	60-69		No	No	50-59		30	No	II	60-69		30	No	I	No	50-59
		Yes	II	21-39		No	No	50-59		30	No	II	21-39		30	No	I	No	50-59
		Yes	II	60-69		No	No	50-59		13	Yes	II	60-69		30	No	I	No	50-59
		No	I	21-39		No	No	21-39		30	No	I	21-39		30	No	3	No	21-39
		No	I	40-49		No	No	60-69		30	No	I	40-49		30	No	II	No	60-69
		No	IV	50-59		Yes	Yes	60-69		30	No	IV	50-59		30	No	II	Yes	60-69
		No	II	50-59		Yes	No	60-69		30	No	II	50-59		30	No	II	No	60-69
		No	I	40-49		Yes	No	60-69		30	No	I	40-49		30	No	II	No	60-69
		No	I	60-69		Yes	No	≥70		30	No	I	60-69		13	Yes	II	No	≥70
		No	I	60-69		Yes	Yes	≥70		30	No	I	60-69		26	Yes	IV	Yes	≥70
		No	I	50-59		Yes	No	40-49		30	No	I	50-59		30	No	II	No	40-49
		No	II	50-59		Yes	No	≥70		30	No	II	50-59		30	No	IV	No	≥70
		No	I	40-49		Yes	No	40-49		30	No	I	40-49		6	Yes	II	No	40-49
		No	I	21-39		Yes	No	60-69		30	No	I	21-39		30	No	I	No	60-69
		No	I	40-49		Yes	Yes	60-69		30	No	I	40-49		30	No	IV	Yes	60-69
		No	I	21-39		Yes	No	≥70		30	No	I	21-39		30	No	II	No	≥70
		No	I	40-49		Yes	Yes	40-49		30	No	I	40-49		30	No	II	Yes	40-49
		No	I	40-49		Yes	No	≥70		30	No	I	40-49		30	No	II	No	≥70
		No	I	21-39		Yes	Yes	21-39		30	No	I	21-39		30	No	IV	Yes	21-39
		No	I	50-59		Yes	No	60-69		30	No	I	50-59		30	No	II	No	60-69
		No	I	50-59		Yes	No	60-69		30	No	I	50-59		30	No	II	No	60-69
		No	II	21-39		Yes	No	60-69		30	No	II	21-39		30	No	II	No	60-69
		No	I	50-59		Yes	No	≥70		30	No	I	50-59		14	Yes	II	No	≥70
		No	II	60-69		Yes	Yes	≥70		30	No	II	60-69		30	No	II	Yes	≥70
		Yes	II	60-69		Yes	No	60-69		30	No	II	60-69		30	No	II	No	60-69
		Yes	II	60-69		Yes	No	40-49		30	No	II	60-69		30	No	IV	No	40-49
		Yes	II	60-69		Yes	No	50-59		30	No	II	60-69		30	No	II	No	50-59
		Yes	II	≥70		Yes	Yes	60-69		13	Yes	II	≥70		30	No	IV	Yes	60-69
		Yes	I	60-69		Yes	No	≥70		30	No	I	60-69		30	No	II	No	≥70
		Yes	IV	≥70		Yes	No	60-69		26	Yes	IV	≥70		30	No	II	No	60-69
		Yes	II	40-49		No	No	60-69		30	No	II	40-49		30	No	I	No	60-69
		Yes	IV	≥70		No	No	50-59		30	No	IV	≥70		30	No	II	No	50-59
		Yes	II	40-49		Yes	Yes	≥70		6	Yes	II	40-49		30	No	IV	Yes	≥70
		Yes	I	60-69		Yes	Yes	60-69		30	No	I	60-69		30	No	IV	Yes	60-69
		Yes	IV	60-69		Yes	Yes	60-69		30	No	IV	60-69		30	No	I	Yes	60-69
		Yes	II	≥70		Yes	No	60-69		30	No	II	≥70		30	No	IV	No	60-69
		Yes	II	40-49		Yes	No	≥70		30	No	II	40-49		30	No	II	No	≥70
		Yes	II	≥70		Yes	No	40-49		30	No	II	≥70		30	No	II	No	40-49
		Yes	IV	21-39		Yes	No	60-69		30	No	IV	21-39		30	No	II	No	60-69
		Yes	II	60-69		Yes	No	50-59		30	No	II	60-69		30	No	I	No	50-59
		Yes	II	60-69		Yes	Yes	≥70		30	No	II	60-69		6	Yes	II	Yes	≥70
		Yes	II	60-69		Yes	No	≥70		30	No	II	60-69		30	No	II	No	≥70
		Yes	II	≥70		Yes	Yes	60-69		14	Yes	II	≥70		30	No	IV	Yes	60-69
		Yes	II	≥70		Yes	Yes	60-69		30	No	II	≥70		30	No	II	Yes	60-69
		Yes	II	≥70		Yes	Yes	60-69		30	No	II	≥70		30	No	II	Yes	60-69
		Yes	II	60-69		Yes	Yes	≥70		30	No	II	60-69		30	No	II	Yes	≥70
		Yes	IV	40-49		Yes	No	21-39		30	No	IV	40-49		30	No	I	No	21-39
		Yes	II	50-59		Yes	No	≥70		30	No	II	50-59		30	No	II	No	≥70
		Yes	IV	60-69		Yes	No	50-59		30	No	IV	60-69		30	No	II	No	50-59
		Yes	II	≥70		Yes	No	60-69		30	No	II	≥70		30	No	II	No	60-69
		Yes	II	60-69		Yes	No	≥70		30	No	II	60-69		30	No	II	No	≥70
		No	I	60-69		Yes	Yes	≥70		30	No	I	60-69		16	Yes	IV	Yes	≥70
		Yes	I	60-69		Yes	No	60-69		30	No	I	60-69		30	No	IV	No	60-69
		No	II	50-59		Yes	No	≥70		30	No	II	50-59		30	No	II	No	≥70
		No	II	50-59		Yes	Yes	≥70		30	No	II	50-59		30	No	II	Yes	≥70
		Yes	IV	≥70		Yes	Yes	50-59		30	No	IV	≥70		30	No	II	Yes	50-59
		Yes	IV	60-69		Yes	Yes	50-59		30	No	IV	60-69		30	No	II	Yes	50-59
		Yes	I	60-69		Yes	No	60-69		30	No	I	60-69		27	Yes	II	No	60-69
		Yes	IV	60-69		Yes	Yes	60-69		30	No	IV	60-69		7	Yes	II	Yes	60-69
		Yes	II	≥70		Yes	No	21-39		30	No	II	≥70		30	No	II	No	21-39
		Yes	II	40-49		Yes	Yes	60-69		30	No	II	40-49		15	Yes	II	Yes	60-69
		Yes	II	60-69		Yes	No	≥70		30	No	II	60-69		5	Yes	II	No	≥70
		Yes	I	50-59		Yes	Yes	60-69		30	No	I	50-59		30	No	II	Yes	60-69
		Yes	II	≥70		No	No	21-39		6	Yes	II	≥70		30	No	I	No	21-39
		Yes	II	≥70		Yes	No	50-59		30	No	II	≥70		30	No	II	No	50-59
		Yes	II	≥70		Yes	No	≥70		2	Yes	II	≥70		30	No	II	No	≥70
		Yes	IV	60-69		Yes	No	≥70		30	No	IV	60-69		30	No	II	Yes	≥70
		Yes	II	60-69		Yes	Yes	≥70		30	No	II	60-69		30	No	II	Yes	≥70
		Yes	II	60-69		Yes	Yes	≥70		30	No	II	60-69		30	No	II	Yes	60-69
		Yes	II	≥70		Yes	Yes	60-69		30	No	II	≥70		30	No	I	No	≥70
		Yes	I	21-39		Yes	No	≥70		30	No	I	21-39		30	No	II	No	50-59
		Yes	II	≥70		No	No	50-59		30	No	II	≥70		30	No	II	No	60-69
		Yes	II	50-59		Yes	No	60-69		30	No	II	50-59		30	No	II	No	≥70
		Yes	II	60-69		Yes	No	≥70		30	No	II	60-69		30	No	II	Yes	60-69
		Yes	I	50-59		Yes	Yes	60-69		30	No	I	50-59		30	No	II	Yes	60-69
		Yes	II	≥70		Yes	Yes	60-69		30	No	II	≥70		30	No	II	Yes	60-69
		Yes	IV	≥70		Yes	Yes	60-69		16	Yes	IV	≥70		30	No	IV	Yes	≥70
		Yes	IV	60-69		Yes	Yes	≥70		30	No	IV	60-69		30	No	II	No	60-69
		Yes	II	≥70		Yes	No	60-69		30	No	II	≥70		30	No	II	Yes	60-69
		Yes	II	≥70		Yes	Yes	60-69		30	No	II	≥70		30	No	II	No	≥70
		Yes	II	50-59		Yes	No	≥70		30	No	II	50-59		30	No	II	No	60-69
		Yes	II	50-59		Yes	No	60-69		30	No	II	50-59		30	No	IV	Yes	50-59
		No	II	40-49		Yes	Yes	50-59		30	No	II	40-49		30	No	II	No	40-49
		Yes	II	60-69		No	No	40-49		27	Yes	II	60-69		30	No	IV	Yes	≥70
		Yes	II	60-69		Yes	Yes	≥70		7	Yes	II	60-69		30	No	I	Yes	≥70
		Yes	II	21-39		Yes	Yes	≥70		30	No	II	21-39		30	No	I	No	21-39
		Yes	II	60-69		No	No	21-39		15	Yes	II	60-69		30	No	I	Yes	40-49
		Yes	II	≥70		No	Yes	40-49		5	Yes	II	≥70		30	No	II	No	40-49
		Yes	II	60-69		No	No	40-49		30	No	II	60-69		30	No	II	No	≥70
		No	I	21-39		No	No	≥70		30	No	I	21-39		30	No	I	Yes	50-59
		Yes	II	50-59		No	Yes	50-59		30	No	II	50-59		30	No	I	No	40-49
		Yes	II	≥70		No	No	40-49		30	No	II	≥70		30	No	I	No	40-49
		Yes	II	≥70		No	No	40-49		30	No	II	≥70		30	No	II	Yes	≥70
		Yes	II	≥70		No	Yes	≥70		30	No	II	≥70		30	No	II	No	60-69
		Yes	II	≥70		No	No	60-69		30	No	II	60-69		30	No	IV	Yes	60-69
		Yes	II	60-69		Yes	Yes	60-69		30	No	I	≥70		16	Yes	IV	No	≥70
		Yes	I	≥70		Yes	No	≥70		30	No	II	50-59		30	No	I	No	21-39
		No	II	50-59		No	No	21-39		30	No	II	60-69		30	No	II	No	40-49
		Yes	II	60-69		Yes	No	40-49		30	No	II	≥70		21	Yes	II	No	≥70
		Yes	II	≥70		Yes	No	≥70		30	No	II	60-69		30	No	II	No	≥70
		Yes	II	60-69		Yes	No	≥70		30	No	II	60-69		30	No	II	Yes	50-59
		Yes	II	60-69		Yes	Yes	50-59		30	No	II	60-69		30	No	IV	No	60-69
		Yes	II	60-69		Yes	No	60-69		30	No	IV	≥70		22	Yes	II	No	≥70
		Yes	IV	≥70		Yes	No	≥70		30	No	I	≥70		30	No	II	No	≥70
		Yes	I	≥70		Yes	No	≥70		30	No	II	60-69		30	No	II	No	≥70
		Yes	II	60-69		Yes	No	≥70		30	No	II	60-69		30	No	II	No	60-69
		Yes	II	60-69		No	No	60-69		30	No	II	≥70		30	No	I	No	≥70
		Yes	II	≥70		No	No	≥70		30	No	II	60-69		30	No	I	No	50-59
		Yes	II	60-69		No	No	50-59		30	No	IV	50-59		30	No	II	Yes	50-59
		Yes	IV	50-59		No	Yes	50-59		30	No	II	40-49		30	No	II	No	21-39
		No	II	40-49		No	No	21-39		30	No	IV	≥70		30	No	II	Yes	21-39
		Yes	IV	≥70		No	Yes	21-39		30	No	I	≥70		30	No	I	Yes	50-59
		Yes	I	≥70		No	Yes	50-59		30	No	I	21-39		30	No	I	Yes	≥70
		No	I	21-39		No	Yes	≥70		30	No	I	40-49		30	No	3	Yes	≥70
		No	I	40-49		No	Yes	≥70		30	No	II	40-49		30	No	I	Yes	≥70
		No	II	40-49		No	Yes	≥70		30	No	II	≥70		30	No	II	Yes	60-69
		No	II	≥70		No	Yes	60-69		30	No	I	50-59		30	No	II	No	40-49
		No	I	50-59		No	No	40-49		30	No	I	40-49		30	No	I	No	21-39
		No	I	40-49		No	No	21-39		30	No	I	40-49		30	No	II	Yes	≥70
		No	I	40-49		Yes	Yes	≥70		30	No	II	≥70		30	No	IV	Yes	≥70
		No	II	≥70		Yes	Yes	≥70		30	No	II	60-69		30	No	II	No	≥70
		No	II	60-69		Yes	No	≥70		30	No	IV	60-69		30	No	II	No	60-69
		Yes	IV	60-69		Yes	No	60-69		16	Yes	IV	≥70		30	No	II	No	21-39
		Yes	IV	≥70		Yes	No	21-39		30	No	I	21-39		30	No	II	No	40-49
		No	I	21-39		Yes	No	40-49		30	No	II	40-49		30	No	II	No	60-69
		Yes	II	40-49		Yes	No	60-69		21	Yes	II	≥70		30	No	IV	No	≥70
		Yes	II	≥70		Yes	No	≥70		30	No	II	≥70		30	No	II	Yes	60-69
		Yes	II	≥70		Yes	Yes	60-69		30	No	II	50-59		30	No	IV	No	50-59
		Yes	II	50-59		Yes	No	50-59		30	No	IV	60-69		30	No	I	No	21-39
		Yes	IV	60-69		Yes	No	21-39		22	Yes	II	≥70		30	No	II	No	21-39
		Yes	II	≥70		No	No	21-39		30	No	II	≥70		30	No	IV	Yes	60-69
		Yes	II	≥70		Yes	Yes	60-69		30	No	II	≥70		30	No	II	No	60-69
		Yes	II	≥70		Yes	No	60-69		30	No	II	60-69		30	No	II	Yes	21-39
		No	II	60-69		Yes	Yes	21-39		30	No	I	≥70		30	No	II	No	≥70
		No	I	≥70		Yes	No	≥70		30	No	I	50-59		11	Yes	IV	Yes	≥70
		No	I	50-59		Yes	Yes	≥70		30	No	II	50-59		30	No	II	Yes	≥70
		No	II	50-59		Yes	Yes	≥70		30	No	II	21-39		30	No	II	No	21-39
		No	II	21-39		Yes	No	21-39		30	No	II	21-39		30	No	II	Yes	≥70
		No	II	21-39		Yes	Yes	≥70		30	No	I	50-59
		No	I	50-59						30	No	I	≥70
		No	I	≥70						30	No	I	≥70
		No	I	≥70						30	No	II	60-69
		No	II	60-69						30	No	II	40-49
		No	II	40-49						30	No	I	21-39
		No	I	21-39						30	No	II	≥70
		Yes	II	≥70						30	No	IV	≥70
		Yes	IV	≥70						30	No	II	60-69
		Yes	II	60-69						30	No	II	≥70
		Yes	II	≥70						30	No	II	60-69
		Yes	II	60-69						30	No	II	21-39
		Yes	II	21-39						30	No	II	40-49
		Yes	II	40-49						30	No	II	60-69
		Yes	II	60-69						30	No	IV	40-49
		No	IV	40-49						30	No	I	60-69
		No	I	60-69						30	No	IV	≥70
		Yes	IV	≥70						30	No	II	60-69
		Yes	II	60-69						30	No	I	50-59
		No	I	50-59						30	No	IV	50-59
		Yes	IV	50-59						30	No	II	50-59
		Yes	II	50-59						30	No	I	21-39
		Yes	I	21-39						30	No	II	21-39
		No	II	21-39						30	No	IV	60-69
		Yes	IV	60-69						30	No	II	40-49
		Yes	II	40-49						30	No	II	60-69
		Yes	II	60-69						13	Yes	II	≥70
		Yes	II	≥70						30	No	IV	21-39
		No	IV	21-39						30	No	II	21-39
		Yes	II	21-39						30	No	II	≥70
		Yes	II	≥70						11	Yes	IV	≥70
		Yes	IV	≥70						30	No	II	≥70
		Yes	II	≥70						30	No	II	21-39
		Yes	II	21-39						30	No	II	≥70
		Yes	II	≥70						30	No	II	50-59
		Yes	II	50-59						30	No	II	≥70
		Yes	II	≥70

## Sheet: Fig 5
	Fig 5a		FSW
		IHG	BAS			HIV
			<0	0	>0	Neg	Pos
		I	206	40	45	263	28
		II	52	15	22	80	9
		III	19	5	17	33	8
		IV	13	7	8	20	8
	Fig 5b		FSW
		Outcome: IHG-III or IV vs. IHG-I or II
		Variable		OR	95% CI
		BAS	<0	1
			0	1.75909	0.852401	3.63022
			>0	3.0084	1.67072	5.41708
		Total STI Score	0	1
			1	1.56889	0.803193	3.06452
			≥2	3.1	1.60433	5.99005
		Outcome: HIV
		Variable		OR	95% CI
		BAS	<0	1
			0	3.29697	1.50259	7.23417
			>0	5.03704	2.57495	9.85332
		Total STI Score	0	1
			1	1.34532	0.633671	2.85618
			≥2	2.36318	1.12792	4.95129
		IHG	I	1
			II	1.0567	0.478836	2.33192
			III	2.27706	0.958686	5.40843
			IV	3.75714	1.51574	9.31302
	Fig 5c		Literature survey
		Trait			IHG
					n	%IHG-III or IHG-IV
		Age		18-29 yr	913	3.61446
				30-59 yr	2831	4.06217
				60-102 yr	2535	10.8481
		Sex	15-29 yr	F	407	1.9656
				M	348	6.03448
			30-59 yr	F	1441	2.08189
				M	1290	5.73643
			60-103 yr	F	859	6.40279
				M	731	10.8071
		Microbial Exposures		Child. Hos	34	20.5882
				Pakistan	100	37
				Ethiopian Helm.	139	42.446
		Impure clotting factors	Hemophilia A	Mild	219	11.8721
				Severe	37	48.6486
		Behavioral factors		Sex work	1050	18.6667
				IVD use	681	20.9985
				Heroin	21	23.8095
			Amsterdam	MSW	72	5.55556
				Low risk	254	9.05512
				High risk	114	21.9298
				MSM	100	27
		Tetanus vaccine		1 wk before	11	0
				1-2 wk after	11	36.3636
		Alloresponse	GVHD	No	22	13.6364
				Yes	57	43.8596
		Survival	88-92 yr	Better	132	7.57576
				Worse	89	25.8427
		Cognitive function	86-94 yr	Intact	97	14.433
				Impaired	30	26.6667
		Virus associated cancer	35-42 yr	Control	500	29.2
				Cancer	32	56.25
		Lung Cancer	39-52 yr	Control	21389	88.5502
			46-57 yr	Cancer	277	93.5
		Leukemia progression	48-93 yr	Slower	51	39.2157
				Faster	20	70
		Flu vaccine response	69 yr	Better	22	13.6364
				Worse	66	33.3333
		CMV serostatus	18-29 yr	CMV-	214	0.934579
				CMV+	134	11.9403
			30-59 yr	CMV-	209	2.39234
				CMV+	320	6.5625
			60-79 yr	CMV-	109	5.50459
				CMV+	355	16.9014
		HIV Serostatus	FSW	Remain HIV-	923	16.0347
				Later HIV+	127	37.7953
	Fig 5d		Different cohorts
			Proportions					Count
			IHG-I	IHG-II	IHG-III	IHG-IV		IHG-I	IHG-II	IHG-III	IHG-IV	Data derived from
		SardiNIA (Normal Aging)	72.93	22.94	2	2.13		2839	893	78	83	Supplementary Data 3
		High risk FSWs (BAS≥0)	53.46	23.27	13.84	9.43		85	37	22	15	Fig 5a
		HIV+ in PIC; EIC; FSW	3.73	9.1	6.42	80.75		50	122	86	1082	Fig 3h, 5a, Supplementary Data 2
		PIC on Early ART (Yr 4) and FSW with reduced risk behavior (Yr 2-4)	50	17.65	13.73	18.63		51	18	14	19	Fig 3h, 4a
	Fig 5e		Different cohorts
			Proportions					Count
			IHG-I	IHG-II	IHG-III	IHG-IV		IHG-I	IHG-II	IHG-III	IHG-IV	Data derived from
		SardiNIA (Normal Aging)	72.93	22.94	2	2.13		2839	893	78	83	Supplementary Data 3
		COVID-19	20.89	64.33	1.66	13.12		113	348	9	71	Fig 3f
		COVID-19 Nonsurvivors (90-day)	4.29	74.29	0	21.43		3	52	0	15	Fig 2d
	Fig 5f		Different cohorts
			Proportions					Count
			IHG-I	IHG-II	IHG-III	IHG-IV		IHG-I	IHG-II	IHG-III	IHG-IV	Data derived from
		SardiNIA (Normal Aging)	72.93	22.94	2	2.13		2839	893	78	83	Supplementary Data 3
		RTRs (post transplant)	22.81	59.65	2.63	14.91		26	68	3	17	Fig 3g

## Sheet: Fig 6
	Fig 6b		SardiNIA
		IHG	Age
			15-49	50-79	≥80
		I	1548	1225	66
		IIa	370	367	52
		IIb	37	49	16
		IIc	0	0	2
		III	35	38	5
		IVa	26	24	11
		IVb	2	15	3
		IVc	0	2	0
	Fig 6c		COVID-19
		IHG	Baseline	Conv. Subset
				Baseline	Conv.
		I	113	54	114
		IIa	111	43	65
		IIb	178	65	15
		IIc	59	22	0
		III	9	4	5
		IVa	11	5	12
		IVb	41	20	9
		IVc	19	7	0
	Fig 6d		SLE, RTRs, PIC, FSW
		IHG	SLE	RTRs	PIC: ART		FSW: BAS
					pre	During	<0	≥0
		I	12	26	6	93	206	85
		IIa	10	39	7	19	51	33
		IIb	10	28	2	1	1	4
		IIc	3	1	0	0	0	0
		III	4	3	15	39	19	22
		IVa	4	6	61	33	8	11
		IVb	8	9	96	9	3	4
		IVc	2	2	7	0	2	0

## Sheet: Fig 7
	Fig 7b		FHS
			Sex		Age (yrs)
		Grps	F	M	40-50	51-60	61-70	71-80	81-92
		SAS-1low-MAS-1high	299	408	15	124	273	212	83
		SAS-1low-MAS-1low	214	233	7	106	175	136	23
		SAS-1high-MAS-1high	256	191	15	133	177	101	21
		SAS-1high-MAS-1low	485	222	26	227	285	145	24
	Fig 7c		San Antonio Family Heart Study (SAFHS)
			Sex		Age (yrs)							Age and Sex
			F	M	15-24	25-34	35-44	45-54	55-64	65-74	≥75	15-24		25-34		35-44		45-54		55-64		65-74		≥75
		Grps										F	M	F	M	F	M	F	M	F	M	F	M	F	M
		SAS-1low-MAS-1high	208	187	76	68	71	86	41	33	20	39	37	36	32	39	32	44	42	19	22	21	12	10	10
		SAS-1low-MAS-1low	106	119	50	45	38	42	20	15	15	19	31	16	29	20	18	25	17	10	10	8	7	8	7
		SAS-1high-MAS-1high	151	74	53	49	48	41	21	11	2	32	21	33	16	37	11	24	17	15	6	8	3	2	0
		SAS-1high-MAS-1low	269	126	114	98	79	61	30	9	4	68	46	67	31	59	20	42	19	24	6	8	1	1	3
	Fig 7d		AD and other dementia cohorts
			Control by Age (yrs)				Dementia disorders by Age (yrs)
		Grps	41-60	61-70	71-80	81-100	41-60	61-70	71-80	81-100
		SAS-1low-MAS-1high	3	26	80	38	17	79	89	38
		SAS-1low-MAS-1low	4	30	50	24	9	30	33	15
		SAS-1high-MAS-1high	3	34	46	12	14	45	31	8
		SAS-1high-MAS-1low	20	71	76	13	27	91	62	11
	Fig 7e		SLE
			Control		SLE IHG-I		SLE
		Grps	Younger	Older	Younger	Older	IHG-IIa	IHG-IIb	IHG-IIc	IHG-III	IHG-IVa	IHG-IVb	IHG-IVc
		SAS-1low-MAS-1high	0	1	0	0	1	6	3	2	1	5	2
		SAS-1low-MAS-1low	0	2	0	2	2	0	0	2	1	1	0
		SAS-1high-MAS-1high	0	0	1	0	2	2	0	0	1	0	0
		SAS-1high-MAS-1low	10	7	4	5	5	2	0	0	1	2	0
	Fig 7f		Acute COVID-19
		Grps	IHG-I	IHG-IIa	IHG-IIb	IHG-IIc	IHG-IVa	IHG-IVb	IHG-IVc
		SAS-1low-MAS-1high	1	3	2	3	1	4	3
		SAS-1low-MAS-1low	1	2	2	0	1	1	0
		SAS-1high-MAS-1high	1	3	2	0	1	0	0
		SAS-1high-MAS-1low	11	2	3	0	0	1	0
	Fig 7g		HIV+ EIC
		Grps	IHG-I	IHG-IIa	IHG-IIb	IHG-III	IHG-IVa	IHG-IVb	SVC
		SAS-1low-MAS-1high	1	0	2	1	6	4	6
		SAS-1low-MAS-1low	0	2	0	2	4	5	1
		SAS-1high-MAS-1high	4	1	0	0	6	1	0
		SAS-1high-MAS-1low	8	1	0	1	5	2	3
	Fig 7h		Acute COVID-19
			Age (yrs)				Outcomes
		Grps	31-44	45-59	60-74	≥75	NH-S	H-S	NS
		SAS-1low-MAS-1high	2	3	2	10	0	8	9
		SAS-1low-MAS-1low	1	1	4	1	5	1	1
		SAS-1high-MAS-1high	1	3	2	1	1	6	0
		SAS-1high-MAS-1low	4	8	3	2	12	5	0
	Fig 7i		COVID-19, SLE, HIV+ (GSE16363)
			Acute COVID-19			SLE				HIV-	HIV+ ART-naïve
		Grps	IHG-I	IHG-II	IHG-IV	IHG-I	IHG-II	IHG-III	IHG-IV	Control	Asymp.	Acute	AIDS
		SAS-1low-MAS-1high	1	8	8	0	10	2	8	0	7	5	6
		SAS-1low-MAS-1low	1	4	2	2	2	2	2	1	3	4	0
		SAS-1high-MAS-1high	1	5	1	1	4	0	1	0	2	4	2
		SAS-1high-MAS-1low	11	5	1	9	7	0	3	9	6	3	0

## Sheet: Fig 8
	Fig 8a
		Data are derived from more than 1000 datapoints - individual datapoints for KM plots are not presented here
	Fig 8b		FHS
			Survivors
		Grps	Yes	No
		SAS-1low-MAS-1high	561	146
		SAS-1low-MAS-1low	393	54
		SAS-1high-MAS-1high	393	54
		SAS-1high-MAS-1low	654	53
	Fig 8d		Sepsis Cohorts
		Sepsis #1 (left)		CAP		FP
			Control	G1	G2	G1	G2
		SAS-1low-MAS-1high	0	101	43	24	16
		SAS-1low-MAS-1low	0	53	41	25	15
		SAS-1high-MAS-1high	0	17	86	4	11
		SAS-1high-MAS-1low	10	12	144	3	19
		Sepsis #2 (right)				Septic Shock
			Control	SIRS	Sepsis	Survivor	NonSurvivor
		SAS-1low-MAS-1high	0	10	19	9	10
		SAS-1low-MAS-1low	0	12	10	3	5
		SAS-1high-MAS-1high	1	11	9	6	2
		SAS-1high-MAS-1low	14	25	5	4	0
	Fig 8e		Natural Viral Infection (GSE68310)
		Overall (left)
			Pre	Day00	Day02	Day04	Day06	Day21	Spring
		SAS-1low-MAS-1high	31	107	67	33	30	27	23
		SAS-1low-MAS-1low	24	11	11	11	7	32	26
		SAS-1high-MAS-1high	5	2	23	39	39	9	5
		SAS-1high-MAS-1low	68	7	30	39	51	62	61
		within SAS-1High-MAS-1low at pre-timepoint (middle)
			Pre	Day00	Day02	Day04	Day06	Day21	Spring
		SAS-1low-MAS-1high	0	53	26	13	5	4	8
		SAS-1low-MAS-1low	0	7	6	4	5	16	10
		SAS-1high-MAS-1high	0	1	13	16	21	2	1
		SAS-1high-MAS-1low	68	5	22	28	34	45	41
		within SAS-1low-MAS-1high at pre-timepoint (right)
			Pre	Day00	Day02	Day04	Day06	Day21	Spring
		SAS-1low-MAS-1high	31	28	21	9	15	12	8
		SAS-1low-MAS-1low	0	1	1	3	1	8	6
		SAS-1high-MAS-1high	0	1	5	14	7	4	3
		SAS-1high-MAS-1low	0	1	4	3	6	6	7
	Fig 8g		Viral Infections (GSE17156)
			Symp.		Asymp.
			T1	T2	T1	T2
		SAS-1low-MAS-1high	7	19	8	7
		SAS-1low-MAS-1low	4	2	5	5
		SAS-1high-MAS-1high	5	1	6	3
		SAS-1high-MAS-1low	10	5	11	15
	Fig 8h		Flu challenge (GSE52428)
			Symp.		Asymp.
			T1	T2	T1	T2
		SAS-1low-MAS-1high	15	32	5	5
		SAS-1low-MAS-1low	8	3	12	3
		SAS-1high-MAS-1high	6	2	8	6
		SAS-1high-MAS-1low	12	4	15	26
	Fig 8i		Hospitalized Influenza (GSE111368)
		By time (left)
			HC	T1	T2	T3
		SAS-1low-MAS-1high	3	90	55	12
		SAS-1low-MAS-1low	5	4	2	9
		SAS-1high-MAS-1high	3	7	6	3
		SAS-1high-MAS-1low	119	8	7	26
		Age 18-39 x severity x time
			T1 Sev1	T1 Sev2	T1 Sev3	T2 Sev1	T2 Sev2	T2 Sev3	T3 Sev1	T3 Sev2	T3 Sev3
		SAS-1low-MAS-1high	16	7	12	4	3	9	0	1	3
		SAS-1low-MAS-1low	2	0	0	0	0	1	2	1	1
		SAS-1high-MAS-1high	3	2	0	1	3	0	0	0	0
		SAS-1high-MAS-1low	3	1	0	2	0	0	4	1	2
		Age 40-71 x severity x time
			T1 Sev1	T1 Sev2	T1 Sev3	T2 Sev1	T2 Sev2	T2 Sev3	T3 Sev1	T3 Sev2	T3 Sev3
		SAS-1low-MAS-1high	16	23	16	12	12	15	1	3	4
		SAS-1low-MAS-1low	2	0	0	0	0	1	4	0	1
		SAS-1high-MAS-1high	1	1	0	1	1	0	1	1	1
		SAS-1high-MAS-1low	4	0	0	3	2	0	8	8	3

## Sheet: Fig 9
	Fig 9c		Functional Correlations
		SAS-1	T-cell dysfunction			T-cell responsiveness			Plasma IL-6			MAS-1	T-cell dysfunction			T-cell responsiveness			Plasma IL-6
		Gene	r	P		r	P		r	P		Gene	r	P		r	P		r	P
		TCF7	-0.542	1.59969e-05		0.567	6.29171e-06		-0.289	0.041788		HIST1H2BF	-0.034	0.801132		0.317	0.0182913		-0.036	0.801739
		IL24	-0.397	0.00243088		0.536	2.51022e-05		-0.313	0.027088		HIST1H2BG	-0.057	0.67751		0.2	0.142892		-0.164	0.255031
		CCR7	-0.49	0.000124548		0.534	2.63489e-05		-0.151	0.296544		TNFSF8	-0.033	0.808519		0.193	0.157768		-0.085	0.557233
		IL7R	-0.335	0.0116283		0.512	6.40314e-05		-0.018	0.899019		HIST2H2BE	-0.102	0.456619		0.15	0.274113		-0.195	0.175473
		GPR183	-0.03	0.827803		0.422	0.00134036		-0.035	0.809878		HIST1H2BC	-0.047	0.729331		0.133	0.33287		-0.242	0.0908663
		CD27	-0.331	0.0125695		0.376	0.00472183		-0.292	0.0398648		HIST1H2BK	0.061	0.655687		0.113	0.413018		-0.314	0.0262979
		TNFRSF25	-0.404	0.00199999		0.371	0.00532846		-0.132	0.359966		CAMP	-0.026	0.85177		0.087	0.526574		-0.155	0.283906
		ICOS	-0.071	0.601326		0.301	0.0255258		0.064	0.660814		ADM	0.115	0.396626		0.005	0.97279		0.111	0.444388
		VPREB3	0.001	0.992693		0.289	0.0323159		-0.136	0.34763		HIST1H2BD	-0.069	0.610958		-0.018	0.896185		-0.069	0.634155
		CD40LG	-0.1	0.464892		0.253	0.0620827		-0.121	0.404512		HMGB2	-0.062	0.649677		-0.085	0.535172		0.198	0.168391
		ETS1	-0.113	0.407227		0.234	0.0856343		0.101	0.486159		ANG	0.06	0.659638		-0.11	0.423877		-0.059	0.68354
		CCR4	-0.088	0.518368		0.232	0.0887541		0.077	0.596687		RNASE3	-0.015	0.911937		-0.143	0.29698		0.022	0.87915
		CXCR5	0.03	0.826691		0.229	0.0922024		-0.083	0.567359		C5AR1	0.186	0.171032		-0.165	0.227643		0.029	0.842596
		HLA-DQA1	-0.025	0.857083		-0.068	0.623183		-0.014	0.923283		CD36	0.036	0.793626		-0.267	0.0483876		-0.023	0.872269
		SUSD2	-0.149	0.273087		-0.09	0.513297		0.28	0.0487528		TLR2	-0.104	0.445198		-0.268	0.0474884		-0.01	0.947186
		HLA-DRB5	0.083	0.541429		-0.198	0.148355		0.075	0.605217		HAVCR2	0.108	0.428506		-0.293	0.0297049		0.018	0.900189
		MS4A2	0.121	0.374826		-0.218	0.109408		0.052	0.717291		MYD88	0.138	0.309018		-0.302	0.0248467		0.202	0.160534
		HLA-DRB1	0.105	0.440642		-0.222	0.103319		0.048	0.741292		ADAM17	0	0.998991		-0.422	0.00134333		0.086	0.550333
												TBK1	0.112	0.410005		-0.439	0.000787504		0.176	0.221311
	Fig 9d
		Most of the data are derived from more than 10 datapoints - individual datapoints for boxplots are not presented here
	Fig 9e
		Most of the data are derived from more than 10 datapoints - individual datapoints for boxplots are not presented here

## Sheet: Fig 10
	Fig 10b
		Data are derived from more than 100 datapoints - individual datapoints for boxplots are not presented here
		Summary data are presented in Supplementary Data 12
	Fig 10c
		Data are derived from more than 1000 datapoints - individual datapoints for boxplots are not presented here

## Sheet: Supp. Fig 2
	Supplementary Fig 2b		FHS
		Data are derived from more than 1000 datapoints - individual datapoints for KM plots are not presented here
	Supplementary Fig 2c		Kenyan children with Schistosomiasis
		Data are derived from more than 10 datapoints - individual datapoints for boxplots are not presented here

[truncated: 19 more sheets: Supp. Fig 3, Supp. Fig 4, Supp. Fig 5, Supp. Fig 6, Supp. Fig 7, Supp. Fig 8, Supp. Fig 9, Supp. Fig 10, Supp. Fig 11, Supp. Fig 12, Supp. Fig 13, Supp. Fig 14, Supp. Fig 15-18, Supp. Fig 19, Supp. Fig 20, Supp. Fig 21, Supp. Fig 22, Supp. Fig 23, Supp. Fig 24]
